# Supplementary material for: Comparative genomic analysis of the secondary flagellar (flag-2) system in the order Enterobacterales
Source: BMC Genomics. 2020 Jan 30;21:100. doi: 10.1186/s12864-020-6529-9 (PMC6993521; doi:10.1186/s12864-020-6529-9)
Supplement: Supplementary file 1 — Additional file 1: Table S1. Presence/absence of flag-2 loci among 4028 strains belonging to eight families and 72 genera. The presence of flag-1 loci is also indicated. The previous taxonomy denotes the taxonomy according to the NCBI genome database, while the current taxonomy is according to the Genome Taxonomy Database (GTDB). The isolation source as well as habitat/lifestyles of the different strains are given. Table S2. Molecular characteristics of the flag-2 loci among 592 taxa in the Enterobacterales. The sizes of the flag-2 loci, variable regions VR1 and VR2, their G + C contents (%) and G + C deviation (%) from the genome are shown. The number of predicted proteins encoded on each of these flag-2 fractions are also shown. Table S3. Characteristics of the cargo genes encoded in the variable regions VR1 and VR2 and elsewhere in the enterobacterial flag-2 loci. The number of strains and the families/genera in which each protein occurs within the flag-2 loci are indicated, as well as the average amino acid identities among enterobacterial orthologues. Conserved domains present in each cargo protein as determined by BlastP analysis against the Conserved Domain Database are shown. [file 12864_2020_6529_MOESM1_ESM.xlsx]

## Sheet: Supplementary Table S1
	Strain	Previous nomenclature	Isolation source	Habitat/Lifestyle	flag-1 locus	flag-2 locus	Notes
Budviciaceae
	Budvicia aquatica DSM 5075		Environment	Freshwater	-	+
	Budvicia aquatica FDAARGOS_387		Environment	Freshwater	-	+
	Leminorella grimontii ATCC 33999		Human	Clinical	-	+
	Leminorella richardiiNCTC 12151		Human	Clinical	-	-	Non-motile
	Limnobaculum parvum HYN0051		Environment	Freshwater	-	-	Non-motile
	Pragia fontium 24613		Environment	Other	-	+
	Pragia fontium DSM 5563		N/A	N/A	-	+
	Pragia fontium NCTC12284		Environment	Freshwater	-	+
	Pragia fontium NCTC12285		Environment	Freshwater	-	+
Enterobacteriaceae
	Atlantibacter hermannii DDE1		Plant	Saprophyte	+	-
	Atlantibacter hermannii NBRC 105704		Human	Clinical	+	-
	Atlantibacter subterranea AS_373		Environment	Hospital	+	-
	Atlantibacter subterranea AS_379		Environment	Hospital	+	-
	Atlantibacter subterranea AS_383		Environment	Hospital	+	-
	Buttiauxella agrestis ATCC 33320		Environment	Freshwater	+	-
	Buttiauxella brennerae ATCC 51605		Animal (mollusc)	Commensal	+	-
	Buttiauxella ferragutiae ATCC 51602		Animal (mollusc)	Commensal	+	-
	Buttiauxella gaviniae ATCC 51604		Animal (mollusc)	Commensal	+	-
	Buttiauxella izardii CCUG 35510		Animal (mollusc)	Commensal	+	-
	Buttiauxella noackiae ATCC 51607		Animal (mollusc)	Commensal	+	+
	Buttiauxella noackiae MCE	Buttiauxella agrestis	Environment	Freshwater	+	+
	Buttiauxella warmboldiae CCUG 35512		Animal (mollusc)	Commensal	+	+
	Cedecea davisae DSM 4568		Human	Commensal	+	+
	Cedecea lapagei NCTC 11466		Human	Clinical	+	-
	Cedecea michiganensis RC10	Klebsiella michiganensis	Environment	Soil	+	+
	Cedecea neteri ATCC 33855		Human	Clinical	+	+
	Cedecea neteri FDAARGOS_392		Human	Clinical	+	+
	Cedecea sp. nov 1 M006	Cedecea neteri	Environment	Freshwater	+	+
	Cedecea sp. nov 2 ND14a	Cedecea neteri	Environment	Freshwater	+	-
	Cedecea sp. nov 3 SSMD04	Cedecea neteri	Environment	Food (animal produce)	+	+
	Citrobacter Clade A (Citrobacter braakii 641_SENT)		Human	Clinical	+	-	flag-2 deleted
	Citrobacter Clade A (Citrobacter braakii 980_SSON)		Human	Clinical	+	+
	Citrobacter Clade A (Citrobacter braakii 989_CKOS)		Human	Clinical	+	+
	Citrobacter Clade A (Citrobacter braakii 1175_SENT)		Human	Clinical	+	+
	Citrobacter Clade A (Citrobacter braakii A47)	Citrobacter freundii	Environment	Soil	+	+
	Citrobacter Clade A (Citrobacter braakii ATCC 51113)		Animal (reptile)	Commensal	+	+
	Citrobacter Clade A (Citrobacter braakii C1710)		Environment	River sediment	+	+
	Citrobacter Clade A (Citrobacter braakii CA-26)		Environment	Food (plant produce)	+	-	flag-2 deleted
	Citrobacter Clade A (Citrobacter braakii D8)	Citrobacter freundii	Human	Hospital-associated	+	+
	Citrobacter Clade A (Citrobacter braakii FDAARGOS_290)		Human	Clinical	+	-	flag-2 deleted
	Citrobacter Clade A (Citrobacter braakii GN02600)		Human	Clinical	+	+
	Citrobacter Clade A (Citrobacter braakii GTA-817-RBA-P2)	Citrobacter amalonaticus	Environment	Food (animal produce)	+	+
	Citrobacter Clade A (Citrobacter braakii GTA-CB01)		Environment	Food (animal produce)	+	+
	Citrobacter Clade A (Citrobacter braakii GTA-CB04)		Environment	Food (animal produce)	+	-	flag-2 deleted
	Citrobacter Clade A (Citrobacter braakii HH1)		Environment	Biosolids	+	-	flag-2 deleted
	Citrobacter Clade A (Citrobacter braakii HH5)		Environment	Biosolids	+	+
	Citrobacter Clade A (Citrobacter braakii HH6)		Environment	Biosolids	+	+
	Citrobacter Clade A (Citrobacter braakii HH7)		Environment	Biosolids	+	-	flag-2 deleted
	Citrobacter Clade A (Citrobacter braakii HH8)		Environment	Biosolids	+	+
	Citrobacter Clade A (Citrobacter braakii HH9)		Environment	Biosolids	+	+
	Citrobacter Clade A (Citrobacter braakii HH10)		Environment	Biosolids	+	+
	Citrobacter Clade A (Citrobacter braakii MH16-522D)	Citrobacter freundii	Human	Clinical	+	-	flag-2 deleted
	Citrobacter Clade A (Citrobacter braakii S649)		Environment	Food (plant produce)	+	+
	Citrobacter Clade A (Citrobacter braakii S1278)		Environment	Food (plant produce)	+	+
	Citrobacter Clade A (Citrobacter braakii S1279)		Environment	Food (plant produce)	+	+
	Citrobacter Clade A (Citrobacter braakii S1280)		Environment	Food (plant produce)	+	+
	Citrobacter Clade A (Citrobacter braakii S1281)		Environment	Food (plant produce)	+	+
	Citrobacter Clade A (Citrobacter braakii S1282)		Environment	Food (plant produce)	+	+
	Citrobacter Clade A (Citrobacter braakii S1283)		Environment	Food (plant produce)	+	+
	Citrobacter Clade A (Citrobacter braakii SCC4)		Animal (avian)	Commensal	+	+
	Citrobacter Clade A (Citrobacter braakii WCHCF65)	Citrobacter freundii	Environment	Hospital-associated	+	+
	Citrobacter Clade A (Citrobacter europaeus 67A)		Human	Commensal	+	+
	Citrobacter Clade A (Citrobacter europaeus 97/99)		Human	Commensal	+	+
	Citrobacter Clade A (Citrobacter europaeus705SK3)	Citrobacter freundii	Environment	Wastewater	+	+
	Citrobacter Clade A (Citrobacter europaeus A121)		Human	Commensal	+	+
	Citrobacter Clade A (Citrobacter europaeus BD)	Citrobacter freundii	Animal (insect)	Commensal	+	+
	Citrobacter Clade A (Citrobacter europaeus CF_13_ST_93)	Citrobacter freundii	Human	Clinical	+	+
	Citrobacter Clade A (Citrobacter europaeus CRCB-101)	Citrobacter freundii	Human	Clinical	+	+
	Citrobacter Clade A (Citrobacter europaeus FDAARGOS_61)	Citrobacter freundii	Human	Clinical	+	+
	Citrobacter Clade A (Citrobacter europaeus FDAARGOS_253)	Citrobacter braakii	Human	Clinical	+	+
	Citrobacter Clade A (Citrobacter europaeus HH11)	Citrobacter freundii	Environment	Biosolids	+	+
	Citrobacter Clade A (Citrobacter europaeus MGH 56)	Citrobacter freundii	Human	Clinical	+	+
	Citrobacter Clade A (Citrobacter freundii 1-RC-17-03941)		Human	Clinical	+	-	flag-2 deleted
	Citrobacter Clade A (Citrobacter freundii 5-172-05_S1_C1)		Human	Clinical	+	-	flag-2 deleted
	Citrobacter Clade A (Citrobacter freundii 18-1)		Environment	River sediment	+	+
	Citrobacter Clade A (Citrobacter freundii 164)		Human	Clinical	+	-	flag-2 deleted
	Citrobacter Clade A (Citrobacter freundii 236-17-2)		Animal (canine)	Commensal	+	+
	Citrobacter Clade A (Citrobacter freundii 537_CKOS)		Human	Clinical	+	+
	Citrobacter Clade A (Citrobacter freundii 538_CKOS)		Human	Clinical	+	+
	Citrobacter Clade A (Citrobacter freundii 554_CKOS)		Human	Clinical	+	+
	Citrobacter Clade A (Citrobacter freundii 804_CKOS)		Human	Clinical	+	+
	Citrobacter Clade A (Citrobacter freundii 873_CKOS)		Human	Clinical	+	+
	Citrobacter Clade A (Citrobacter freundii 874_CKOS)		Human	Clinical	+	+
	Citrobacter Clade A (Citrobacter freundii 2016WA-NCV)		Human	Clinical	+	-	flag-2 deleted
	Citrobacter Clade A (Citrobacter freundii 2016WA-REV)		Human	Clinical	+	-	flag-2 deleted
	Citrobacter Clade A (Citrobacter freundii 2016WA-SCV)		Human	Clinical	+	-	flag-2 deleted
	Citrobacter Clade A (Citrobacter freundii 1019002)		Human	Clinical	+	-	flag-2 deleted
	Citrobacter Clade A (Citrobacter freundii A1)		Environment	Freshwater	+	-	flag-2 deleted
	Citrobacter Clade A (Citrobacter freundii ACFMW)		N/A	N/A	+	-	flag-2 deleted
	Citrobacter Clade A (Citrobacter freundii AMA 948)		Human	Clinical	+	-	flag-2 deleted
	Citrobacter Clade A (Citrobacter freundii AR_0022)		Human	Clinical	+	-	flag-2 deleted
	Citrobacter Clade A (Citrobacter freundii AR_0116)		Human	Clinical	+	+
	Citrobacter Clade A (Citrobacter freundii ATCC 8090)		Environment	Freshwater	+	+
	Citrobacter Clade A (Citrobacter freundii B9-C2)		Human	Clinical	+	-	flag-2 deleted
	Citrobacter Clade A (Citrobacter freundii BIDMC107)		Human	Clinical	+	-	flag-2 deleted
	Citrobacter Clade A (Citrobacter freundii CAV1321)		Human	Clinical	+	-	flag-2 deleted
	Citrobacter Clade A (Citrobacter freundii CAV1741)		Human	Clinical	+	-	flag-2 deleted
	Citrobacter Clade A (Citrobacter freundii CAV1857)		Environment	Clinical	+	-	flag-2 deleted
	Citrobacter Clade A (Citrobacter freundii CF003)		Human	Clinical	+	+
	Citrobacter Clade A (Citrobacter freundii CF004)		Human	Clinical	+	-	flag-2 deleted
	Citrobacter Clade A (Citrobacter freundii CF6_ST18)		Human	Clinical	+	+
	Citrobacter Clade A (Citrobacter freundii CF7_ST91)		Human	Clinical	+	-	flag-2 deleted
	Citrobacter Clade A (Citrobacter freundii CF8_ST22)		Human	Clinical	+	-	flag-2 deleted
	Citrobacter Clade A (Citrobacter freundii CF_11_ST_64)		Human	Clinical	+	-	flag-2 deleted
	Citrobacter Clade A (Citrobacter freundii CF_12_ST_92)		Human	Clinical	+	-	flag-2 deleted
	Citrobacter Clade A (Citrobacter freundii CF_14_ST_18)		Human	Clinical	+	+
	Citrobacter Clade A (Citrobacter freundii CF_15_ST_94)		Human	Clinical	+	+
	Citrobacter Clade A (Citrobacter freundii CRE20)		Human	Clinical	+	+
	Citrobacter Clade A (Citrobacter freundii CWH001)		Human	Clinical	+	-	flag-2 deleted
	Citrobacter Clade A (Citrobacter freundii D36-1)		Animal (porcine)	Commensal	+	+
	Citrobacter Clade A (Citrobacter freundii DPB_2)		Environment	River sediment	+	-	flag-2 deleted
	Citrobacter Clade A (Citrobacter freundii E2614)		Human	Clinical	+	-	flag-2 deleted
	Citrobacter Clade A (Citrobacter freundii FDAARGOS_73)		Human	Clinical	+	-	flag-2 deleted
	Citrobacter Clade A (Citrobacter freundii FDAARGOS_549)		Human	Clinical	+	-	flag-2 deleted
	Citrobacter Clade A (Citrobacter freundii GED7749C)		Human	Clinical	+	+
	Citrobacter Clade A (Citrobacter freundii GTC 09479)		Human	Clinical	+	+
	Citrobacter Clade A (Citrobacter freundii GTC 09629)		Human	Clinical	+	-	flag-2 deleted
	Citrobacter Clade A (Citrobacter freundii HM38)		Human	Clinical	+	+
	Citrobacter Clade A (Citrobacter freundii MGH141)		Human	N/A	+	+
	Citrobacter Clade A (Citrobacter freundii MGH142)		Human	Clinical	+	+
	Citrobacter Clade A (Citrobacter freundii MGH145)		Human	N/A	+	-	flag-2 deleted
	Citrobacter Clade A (Citrobacter freundii MH17-012N)		Human	Clinical	+	-	flag-2 deleted
	Citrobacter Clade A (Citrobacter freundii MRSN 11938)		Human	Clinical	+	-	flag-2 deleted
	Citrobacter Clade A (Citrobacter freundii R17)		Environment	Wastewater	+	+
	Citrobacter Clade A (Citrobacter freundii R47)		Animal (murine)	Commensal	+	+
	Citrobacter Clade A (Citrobacter freundii RLS1)		Human	Clinical	+	+
	Citrobacter Clade A (Citrobacter freundii RU2)		Human	Clinical	+	+
	Citrobacter Clade A (Citrobacter freundii SA79)		Human	Clinical	+	+
	Citrobacter Clade A (Citrobacter freundii SL151)		Human	Clinical	+	+
	Citrobacter Clade A (Citrobacter freundii ST1)		Animal (dinoflagellate)	Commensal	+	+
	Citrobacter Clade A (Citrobacter freundii ST2)		Animal (dinoflagellate)	Commensal	+	+
	Citrobacter Clade A (Citrobacter freundii ST62:944112508)		Human	Clinical	+	-	flag-2 deleted
	Citrobacter Clade A (Citrobacter freundii TUM1507)		Human	Clinical	+	+
	Citrobacter Clade A (Citrobacter freundii U2785)		Human	Clinical	+	+
	Citrobacter Clade A (Citrobacter freundii UCI 31)		Human	Clinical	+	-	flag-2 deleted
	Citrobacter Clade A (Citrobacter freundii UMH13)		Human	Clinical	+	-	flag-2 deleted
	Citrobacter Clade A (Citrobacter freundii UMH14)		Human	Clinical	+	-	flag-2 deleted
	Citrobacter Clade A (Citrobacter freundii UMH16)		Human	Clinical	+	+
	Citrobacter Clade A (Citrobacter freundii WUSM_CF_61)		Human	Clinical	+	-	flag-2 deleted
	Citrobacter Clade A (Citrobacter freundii YDC692-2)		Human	Clinical	+	-	flag-2 deleted
	Citrobacter Clade A (Citrobacter gillenii FDAARGOS_364)	Citrobacter werkmanii	Human	Clinical	+	-	flag-2 deleted
	Citrobacter Clade A (Citrobacter gillenii MBT-C3)		Environment	Food (plant produce)	+	+
	Citrobacter Clade A (Citrobacter gillenii NCTC12125)	Kluyvera intermedia	Environment	Freshwater	+	+
	Citrobacter Clade A (Citrobacter gillenii Upstream_1)	Citrobacter freundii	Environment	River sediment	+	+
	Citrobacter Clade A (Citrobacter murliniae P080C CL)		Human	Commensal	+	-	flag-2 deleted
	Citrobacter Clade A (Citrobacter pasteurii CIP 55.13)		Human	Clinical	+	-	flag-2 deleted
	Citrobacter Clade A (Citrobacter pasteurii CRE89)	Citrobacter freundii	Human	Clinical	+	-	flag-2 deleted
	Citrobacter Clade A (Citrobacter pasteurii MGH152)	Citrobacter freundii	Human	Clinical	+	-	flag-2 deleted
	Citrobacter Clade A (Citrobacter pasteurii NCTC13708)	Citrobacter youngae	Human	Commensal	+	+
	Citrobacter Clade A (Citrobacter pasteurii NCTC13709)	Citrobacter youngae	Environment	Food (animal produce)	+	+
	Citrobacter Clade A (Citrobacter pasteurii UMH17)		Human	Clinical	+	-	flag-2 deleted
	Citrobacter Clade A (Citrobacter pasteurii YDC691)	Citrobacter freundii	Human	Clinical	+	-	flag-2 deleted
	Citrobacter Clade A (Citrobacter portucalensis 4_7_47CFAA)	Citrobacter freundii	Human	Commensal	+	-
	Citrobacter Clade A (Citrobacter portucalensis 30_2)		Human	Commensal	+	-
	Citrobacter Clade A (Citrobacter portucalensis 953086287)	Citrobacter freundii	Human	Clinical	+	-
	Citrobacter Clade A (Citrobacter portucalensis A60)		Environment	Freshwater	+	-
	Citrobacter Clade A (Citrobacter portucalensis AM17-37)		Human	Commensal	+	-
	Citrobacter Clade A (Citrobacter portucalensis CF_324)	Citrobacter freundii	Environment	Hospital-associated	+	-
	Citrobacter Clade A (Citrobacter portucalensis CF1_ST89)	Citrobacter freundii	Human	Clinical	+	-
	Citrobacter Clade A (Citrobacter portucalensis CF4_ST90)	Citrobacter freundii	Human	Clinical	+	-
	Citrobacter Clade A (Citrobacter portucalensis CQ-CP1)		Animal (reptile)	Commensal	+	-
	Citrobacter Clade A (Citrobacter portucalensis Effluent_1)		Environment	Wastewater	+	-
	Citrobacter Clade A (Citrobacter portucalensis L6)	Citrobacter youngae	Human	Commensal	+	-
	Citrobacter Clade A (Citrobacter portucalensis MBTC-1222)		Environment	Food (plant produce)	+	-
	Citrobacter Clade A (Citrobacter portucalensis NR-12)		Animal (avian)	Commensal	+	-
	Citrobacter Clade A (Citrobacter portucalensis P10159)	Citrobacter freundii	Human	Clinical	+	-
	Citrobacter Clade A (Citrobacter portucalensis ST63:944526466)	Citrobacter freundii	Human	Clinical	+	-
	Citrobacter Clade A (Citrobacter portucalensis UCI 32)	Citrobacter freundii	Human	Clinical	+	-
	Citrobacter Clade A (Citrobacter sp. nov. 1 S1284)	Citrobacter freundii	Environment	Food (plant produce)	+	+
	Citrobacter Clade A (Citrobacter sp. nov. 2 MGH146)	Citrobacter freundii	Human	N/A	+	+
	Citrobacter Clade A (Citrobacter sp. nov. 3 CF10_ST11)	Citrobacter freundii	Human	Clinical	+	+
	Citrobacter Clade A (Citrobacter sp. nov 3 UMH19)	Citrobacter freundii	Human	Clinical	+	+
	Citrobacter Clade A (Citrobacter sp. nov 4 B38)	Citrobacter freundii	Human	Clinical	+	+
	Citrobacter Clade A (Citrobacter sp. nov. 4 C191)	Citrobacter freundii	Environment	River sediment	+	+
	Citrobacter Clade A (Citrobacter sp. nov. 5 AMA 754)	Citrobacter freundii	Human	Clinical	+	+
	Citrobacter Clade A (Citrobacter sp. nov 5 MRSN 12115)	Citrobacter freundii	Human	Clinical	+	+
	Citrobacter Clade A (Citrobacter sp. nov 5 NCTC9750)	Citrobacter freundii	Human	Clinical	+	+
	Citrobacter Clade A (Citrobacter werkmanii BF-6)		Environment	Wastewater	+	+
	Citrobacter Clade A (Citrobacter werkmanii FDAARGOS_550)	Citrobacter freundii	Human	Clinical	+	+
	Citrobacter Clade A (Citrobacter werkmanii NBRC 105721)		Human	Clinical	+	+
	Citrobacter Clade A (Citrobacter werkmanii UMH15)	Citrobacter freundii	Human	Clinical	+	+
	Citrobacter Clade A (Citrobacter youngae AK-8)	Citrobacter werkmanii	Human	Clinical	+	+
	Citrobacter Clade A (Citrobacter youngae ATCC 29220)		Human	Commensal	+	+
	Citrobacter Clade A (Citrobacter youngae CFNIH1)	Citrobacter freundii	Human	Commensal	+	+
	Citrobacter Clade A (Citrobacter youngae CRK0001)	Citrobacter werkmanii	Human	Clinical	+	+
	Citrobacter Clade A (Citrobacter youngae ICR003007)	Citrobacter werkmanii	Human	Clinical	+	+
	Citrobacter Clade A (Citrobacter youngae UMH18)	Citrobacter werkmanii	Human	Clinical	+	+
	Citrobacter Clade B (Citrobacter amalonaticus 3e8A)		Human	Clinical	+	-	flag-2 deleted
	Citrobacter Clade B (Citrobacter amalonaticus 3e8B)		Human	Clinical	+	-	flag-2 deleted
	Citrobacter Clade B (Citrobacter amalonaticus 133355-SW-C4-Cam)		Human	Clinical	+	-	flag-2 deleted
	Citrobacter Clade B (Citrobacter amalonaticus ca_0067)		Human	Clinical	+	-	flag-2 deleted
	Citrobacter Clade B (Citrobacter amalonaticus FDAARGOS_122)		Human	Clinical	+	-
	Citrobacter Clade B (Citrobacter amalonaticus FDAARGOS_165)		Human	Clinical	+	-	flag-2 deleted
	Citrobacter Clade B (Citrobacter amalonaticus FDAARGOS_166)		Human	Clinical	+	-	flag-2 deleted
	Citrobacter Clade B (Citrobacter amalonaticus FDAARGOS_490)		Human	Clinical	+	-	flag-2 deleted
	Citrobacter Clade B (Citrobacter amalonaticus L8A)		Human	Clinical	+	-	flag-2 deleted
	Citrobacter Clade B (Citrobacter amalonaticus MGH151)		Human	Clinical	+	-	flag-2 deleted
	Citrobacter Clade B (Citrobacter amalonaticus NCTC10805)		Human	Clinical	+	-	flag-2 deleted
	Citrobacter Clade B (Citrobacter amalonaticus Y19)		Environment	Freshwater	+	-
	Citrobacter Clade B (Citrobacter amalonaticus YG6)		Environment	Food (animal produce)	+	-	flag-2 deleted
	Citrobacter Clade B (Citrobacter amalonaticus YG8)		Environment	Food (animal produce)	+	-	flag-2 deleted
	Citrobacter Clade B (Citrobacter farmeri AUSMDU00008141)		Human	Clinical	+	-	flag-2 deleted
	Citrobacter Clade B (Citrobacter farmeri CF_355)		Environment	Hospital-associated	+	+
	Citrobacter Clade B (Citrobacter farmeri GTC 1319)		Human	Clinical	+	-	flag-2 deleted
	Citrobacter Clade B (Citrobacter rodentium DBS100)		Animal (rodent)	Pathogen	+	+
	Citrobacter Clade B (Citrobacter rodentium ICC168)		Animal (rodent)	Pathogen	+	+
	Citrobacter Clade B (Citrobacter rodentium NBRC 105723)		Animal (rodent)	Pathogen	+	+
	Citrobacter Clade B (Citrobacter sedlakii NBRC 105722)		Human	Clinical	+	+
	Citrobacter Clade C (Citrobacter sp. nov 6 S646)	Citrobacter amalonaticus	Environment	Food (plant produce)	+	+
	Citrobacter Clade C (Citrobacter sp. nov 6 S647)	Citrobacter amalonaticus	Environment	Food (plant produce)	+	+
	Citrobacter Clade C (Citrobacter sp. nov 6 S648)	Citrobacter amalonaticus	Environment	Food (plant produce)	+	+
	Citrobacter Clade C (Citrobacter sp. nov 6 S1285)	Citrobacter amalonaticus	Environment	Food (plant produce)	+	+
	Citrobacter Clade D (Citrobacter koseri 661_CKOS)		Human	Clinical	+	+
	Citrobacter Clade D (Citrobacter koseri AR_0024)		Human	Clinical	+	+
	Citrobacter Clade D (Citrobacter koseri AR_0025)		Human	Clinical	+	+
	Citrobacter Clade D (Citrobacter koseri ATCC BAA-895)		Human	Clinical	+	+
	Citrobacter Clade D (Citrobacter koseri B1B)		Human	Clinical	+	+
	Citrobacter Clade D (Citrobacter koseri BL23)		Animal (rodent)	Commensal	+	+
	Citrobacter Clade D (Citrobacter koseri CK778)		Human	Clinical	+	+
	Citrobacter Clade D (Citrobacter koseri DNF00568)		Human	Clinical	+	+
	Citrobacter Clade D (Citrobacter koseri FDAARGOS_86)		Human	Clinical	+	+
	Citrobacter Clade D (Citrobacter koseri FDAARGOS_164)		Human	Clinical	+	+
	Citrobacter Clade D (Citrobacter koseri FDAARGOS_287)		Human	Clinical	+	+
	Citrobacter Clade D (Citrobacter koseri FDAARGOS_393)		Human	Clinical	+	+
	Citrobacter Clade D (Citrobacter koseri FDAARGOS_526)		Human	Clinical	+	+
	Citrobacter Clade D (Citrobacter koseri FDAARGOS_530)		Human	Clinical	+	+
	Citrobacter Clade D (Citrobacter koseri GED7778C)		Human	Clinical	+	+
	Citrobacter Clade D (Citrobacter koseri HAMBI_1287)		Human	Clinical	+	+
	Citrobacter Clade D (Citrobacter koseri ICR003204)		Human	Clinical	+	+
	Citrobacter Clade D (Citrobacter koseri ICR003207)		Human	Clinical	+	+
	Citrobacter Clade D (Citrobacter koseri L168)		Human	Clinical	+	+
	Citrobacter Clade D (Citrobacter koseri NCTC10768)		Human	Clinical	+	+
	Citrobacter Clade D (Citrobacter koseri NCTC10769)		Human	Clinical	+	+
	Citrobacter Clade D (Citrobacter koseri NCTC10770)		Human	Clinical	+	+
	Citrobacter Clade D (Citrobacter koseri NCTC10771)		Human	Clinical	+	+
	Citrobacter Clade D (Citrobacter koseri NCTC10811)		Human	Clinical	+	+
	Citrobacter Clade D (Citrobacter koseri NCTC10849)		Human	Clinical	+	+
	Citrobacter Clade D (Citrobacter koseri NCTC11074)		Human	Clinical	+	+
	Citrobacter Clade D (Citrobacter koseri NCTC11076)		Human	Clinical	+	+
	Citrobacter Clade D (Citrobacter koseri NCTC11077)		Human	Clinical	+	+
	Citrobacter Clade D (Citrobacter koseri PSS_7778B)		Human	Clinical	+	+
	Citrobacter Clade D (Citrobacter koseri YDC582)		Human	Clinical	+	+
	Cronobacter condimenti 1330		Human	Clinical	+	-
	Cronobacter condimenti LMG 26250		Environment	Food (animal produce)	+	-
	Cronobacter condimenti s37		Environment	Food (plant produce)	+	-
	Cronobacter dublinensis 582		Human	Clinical	+	-
	Cronobacter dublinensis 1210		Human	Clinical	+	-
	Cronobacter dublinensis cro280A		Environment	Food	+	-
	Cronobacter dublinensis cro580A1		Environment	Food	+	-
	Cronobacter dublinensis cro680B1-1		Environment	Food	+	-
	Cronobacter dublinensis cro910B3		Environment	Food	+	-
	Cronobacter dublinensis cro914C1		Environment	Food	+	-
	Cronobacter dublinensis cro946B2		Environment	Food	+	-
	Cronobacter dublinensis cro964A1		Environment	Food	+	-
	Cronobacter dublinensis cro964C2		Environment	Food	+	-
	Cronobacter dublinensis cro965C1		Environment	Food	+	-
	Cronobacter dublinensis cro965W		Environment	Food	+	-
	Cronobacter dublinensis cro981C1		Environment	Food	+	-
	Cronobacter dublinensis cro981C2		Environment	Food	+	-
	Cronobacter dublinensis cro981C3		Environment	Food	+	-
	Cronobacter dublinensis cro981W		Environment	Food	+	-
	Cronobacter dublinensis cro1014W		Environment	Food	+	-
	Cronobacter dublinensis cro1046A1		Environment	Food	+	-
	Cronobacter dublinensis cro1046A2-1		Environment	Food	+	-
	Cronobacter dublinensis cro1046W		Environment	Food	+	-
	Cronobacter dublinensis cro1181W		Environment	Food	+	-
	Cronobacter dublinensis cro1364W		Environment	Food	+	-
	Cronobacter dublinensis cro2845B2		Environment	Food	+	-
	Cronobacter dublinensis cro2864A2		Environment	Food	+	-
	Cronobacter dublinensis cro2915W		Environment	Food	+	-
	Cronobacter dublinensis cro3213W		Environment	Food	+	-
	Cronobacter dublinensis cro3214W		Environment	Food	+	-
	Cronobacter dublinensis cro3314A1		Environment	Food	+	-
	Cronobacter dublinensis cro3314A3-1		Environment	Food	+	-
	Cronobacter dublinensis cro3540W		Environment	Food	+	-
	Cronobacter dublinensis cro4191A2		Environment	Food	+	-
	Cronobacter dublinensis cro4191B1-1		Environment	Food	+	-
	Cronobacter dublinensis LMG 23823		Environment	Food (milk powder)	+	-
	Cronobacter dublinensis LMG 23824		Environment	Freshwater	+	-
	Cronobacter dublinensis LMG 23825		Environment	Food (milk powder)	+	-
	Cronobacter malonaticus 199G		Environment	Food	+	-
	Cronobacter malonaticus 507		Human	Clinical	+	-
	Cronobacter malonaticus 681		Human	Clinical	+	-
	Cronobacter malonaticus 685		Human	Clinical	+	-
	Cronobacter malonaticus 687		Human	Clinical	+	-
	Cronobacter malonaticus 1545		Human	Clinical	+	-
	Cronobacter malonaticus 1558		Human	Clinical	+	-
	Cronobacter malonaticus CMCC45402		Human	Clinical	+	-
	Cronobacter malonaticus cro138		Environment	Food	+	-
	Cronobacter malonaticus cro235		Environment	Food	+	-
	Cronobacter malonaticus cro530C3		Environment	Food	+	-
	Cronobacter malonaticus cro630W2		Environment	Food	+	-
	Cronobacter malonaticus cro645B1		Environment	Food	+	-
	Cronobacter malonaticus cro645W		Environment	Food	+	-
	Cronobacter malonaticus cro695B2		Environment	Food	+	-
	Cronobacter malonaticus cro714W		Environment	Food	+	-
	Cronobacter malonaticus cro745W		Environment	Food	+	-
	Cronobacter malonaticus cro795W2		Environment	Food	+	-
	Cronobacter malonaticus cro863C2		Environment	Food	+	-
	Cronobacter malonaticus cro864B2-3		Environment	Food	+	-
	Cronobacter malonaticus cro881W1		Environment	Food	+	-
	Cronobacter malonaticus cro909B1		Environment	Food	+	-
	Cronobacter malonaticus cro913A2		Environment	Food	+	-
	Cronobacter malonaticus cro913W		Environment	Food	+	-
	Cronobacter malonaticus cro914W		Environment	Food	+	-
	Cronobacter malonaticus cro931C1		Environment	Food	+	-
	Cronobacter malonaticus cro965A1		Environment	Food	+	-
	Cronobacter malonaticus cro1031W		Environment	Food	+	-
	Cronobacter malonaticus cro1410A1		Environment	Food	+	-
	Cronobacter malonaticus cro2834C2		Environment	Food	+	-
	Cronobacter malonaticus cro2841W		Environment	Food	+	-
	Cronobacter malonaticus cro3263A1		Environment	Food	+	-
	Cronobacter malonaticus cro4164A3		Environment	Food	+	-
	Cronobacter malonaticus ENBT0334		Human	Clinical	+	-
	Cronobacter malonaticus HB03		Human	Clinical	+	-
	Cronobacter malonaticus LMG 23826		Human	Clinical	+	-
	Cronobacter malonaticus MOD1-Md25g		Animal (murine)	Commensal	+	-
	Cronobacter malonaticus MOD1-Md27g		Animal (murine)	Commensal	+	-
	Cronobacter malonaticus MOD1-Md99g		Animal (murine)	Commensal	+	-
	Cronobacter malonaticus S1		Human	Clinical	+	-
	Cronobacter malonaticus S3		Human	Clinical	+	-
	Cronobacter muytjensii ATCC 51329		Human	Clinical	+	-
	Cronobacter muytjensii MOD1-Md1s		Animal (insect)	Commensal	+	-
	Cronobacter sakazakii 4		Human	Clinical	+	-
	Cronobacter sakazakii 5		Human	Clinical	+	-
	Cronobacter sakazakii 6		Human	Clinical	+	-
	Cronobacter sakazakii 20		Human	Clinical	+	-
	Cronobacter sakazakii 140		Plant	Commensal	+	-
	Cronobacter sakazakii 150		Environment	Food (spices)	+	-
	Cronobacter sakazakii 520		Human	Clinical	+	-
	Cronobacter sakazakii 553		Human	Clinical	+	-
	Cronobacter sakazakii 557		Human	Clinical	+	-
	Cronobacter sakazakii 558		Human	Clinical	+	-
	Cronobacter sakazakii 680		Human	Clinical	+	-
	Cronobacter sakazakii 690		Human	Clinical	+	-
	Cronobacter sakazakii 691		Human	Clinical	+	-
	Cronobacter sakazakii 692		Human	Clinical	+	-
	Cronobacter sakazakii 693		Human	Clinical	+	-
	Cronobacter sakazakii 694		Human	Clinical	+	-
	Cronobacter sakazakii 695		Human	Clinical	+	-
	Cronobacter sakazakii 696		Human	Clinical	+	-
	Cronobacter sakazakii 698		Human	Clinical	+	-
	Cronobacter sakazakii 699		Human	Clinical	+	-
	Cronobacter sakazakii 700		Human	Clinical	+	-
	Cronobacter sakazakii 701		Human	Clinical	+	-
	Cronobacter sakazakii 702		Human	Clinical	+	-
	Cronobacter sakazakii 703		Human	Clinical	+	-
	Cronobacter sakazakii 705		Human	Clinical	+	-
	Cronobacter sakazakii 706		Human	Clinical	+	-
	Cronobacter sakazakii 707		Human	Clinical	+	-
	Cronobacter sakazakii 708		Human	Clinical	+	-
	Cronobacter sakazakii 709		Human	Clinical	+	-
	Cronobacter sakazakii 711		Human	Clinical	+	-
	Cronobacter sakazakii 712		Human	Clinical	+	-
	Cronobacter sakazakii 713		Human	Clinical	+	-
	Cronobacter sakazakii 714		Human	Clinical	+	-
	Cronobacter sakazakii 715		Environment	Food (milk powder)	+	-
	Cronobacter sakazakii 716		Environment	Food (milk powder)	+	-
	Cronobacter sakazakii 721		Human	Clinical	+	-
	Cronobacter sakazakii 730		Human	Clinical	+	-
	Cronobacter sakazakii 767		Human	Clinical	+	-
	Cronobacter sakazakii 978		Human	Clinical	+	-
	Cronobacter sakazakii 1218		Human	Clinical	+	-
	Cronobacter sakazakii 1219		Human	Clinical	+	-
	Cronobacter sakazakii 1220		Human	Clinical	+	-
	Cronobacter sakazakii 1221		Human	Clinical	+	-
	Cronobacter sakazakii 1225		Human	Clinical	+	-
	Cronobacter sakazakii 1231		Human	Clinical	+	-
	Cronobacter sakazakii 1240		Human	Clinical	+	-
	Cronobacter sakazakii 1249		Human	Clinical	+	-
	Cronobacter sakazakii 2151		Human	Clinical	+	-
	Cronobacter sakazakii 8399		Human	Clinical	+	-
	Cronobacter sakazakii ATCC 29544		Human	Clinical	+	-
	Cronobacter sakazakii ATCC BAA-894		Human	Clinical	+	-
	Cronobacter sakazakii cro14		Environment	Food	+	-
	Cronobacter sakazakii cro859W1		Environment	Food	+	-
	Cronobacter sakazakii cro909W		Environment	Food	+	-
	Cronobacter sakazakii cro2819A3		Environment	Food	+	-
	Cronobacter sakazakii cro2890W		Environment	Food	+	-
	Cronobacter sakazakii cro3414B2		Environment	Food	+	-
	Cronobacter sakazakii CS-1		Environment	Food (dairy)	+	-
	Cronobacter sakazakii CS-09		Human	Clinical	+	-
	Cronobacter sakazakii CS-931		Human	Clinical	+	-
	Cronobacter sakazakii E764		Human	Clinical	+	-
	Cronobacter sakazakii E899		N/A	N/A	+	-
	Cronobacter sakazakii ES15		Human	Clinical	+	-
	Cronobacter sakazakii ES35		Human	Clinical	+	-
	Cronobacter sakazakii ES713		Environment	Food (milk powder)	+	-
	Cronobacter sakazakii GK1027		Environment	Food (milk powder)	+	-
	Cronobacter sakazakii GK1029		Environment	Food (milk powder)	+	-
	Cronobacter sakazakii GK1030		Environment	Food (milk powder)	+	-
	Cronobacter sakazakii GK1034		Environment	Food (milk powder)	+	-
	Cronobacter sakazakii GK1035		Environment	Food (milk powder)	+	-
	Cronobacter sakazakii GZcsf-1		Human	Clinical	+	-
	Cronobacter sakazakii H169-1-AC		Environment	Food (milk powder)	+	-
	Cronobacter sakazakii HB04		Human	Clinical	+	-
	Cronobacter sakazakii HPB5174		Human	Clinical	+	-
	Cronobacter sakazakii MOD1_1-15		Environment	Food (plant produce)	+	-
	Cronobacter sakazakii MOD1_5-20G		Environment	Food (plant produce)	+	-
	Cronobacter sakazakii MOD1_5-21G		Environment	Food (plant produce)	+	-
	Cronobacter sakazakii MOD1_35SS5		Environment	Food (milk powder)	+	-
	Cronobacter sakazakii MOD1_1121-73		Human	Clinical	+	-
	Cronobacter sakazakii MOD1_2151		Human	Clinical	+	-
	Cronobacter sakazakii MOD1_A31815		Environment	Food (milk powder)	+	-
	Cronobacter sakazakii MOD1_Comp11		Environment	Food (milk powder)	+	-
	Cronobacter sakazakii MOD1_Comp15		Environment	Food (milk powder)	+	-
	Cronobacter sakazakii MOD1_Comp47		Environment	Food (milk powder)	+	-
	Cronobacter sakazakii MOD1_GK792.3		Environment	Food (milk powder)	+	-
	Cronobacter sakazakii MOD1_GK794		Environment	Food (milk powder)	+	-
	Cronobacter sakazakii MOD1_GK800		Environment	Food (milk powder)	+	-
	Cronobacter sakazakii MOD1-H2395		Environment	Food (milk powder)	+	-
	Cronobacter sakazakii MOD1_Jor151		Environment	Food (milk powder)	+	-
	Cronobacter sakazakii MOD1_KW1		Environment	Food (plant produce)	+	-
	Cronobacter sakazakii MOD1_KW3		Environment	Food (plant produce)	+	-
	Cronobacter sakazakii MOD1_KW4		Environment	Food (plant produce)	+	-
	Cronobacter sakazakii MOD1_KW11		Environment	Food (plant produce)	+	-
	Cronobacter sakazakii MOD1_KW13		Environment	Food (plant produce)	+	-
	Cronobacter sakazakii NBRC 102416		Environment	Food (milk powder)	+	-
	Cronobacter sakazakii NCIMB 8272		Environment	Food (milk powder)	+	-
	Cronobacter sakazakii NCTC 8155		Human	Clinical	+	-
	Cronobacter sakazakii NM1240		Human	Clinical	+	-
	Cronobacter sakazakii S6		Environment	N/A	+	-
	Cronobacter sakazakii SP291		Environment	Food (milk powder)	+	-
	Cronobacter turicensis 564		Human	Clinical	+	-
	Cronobacter turicensis cro863W1		Environment	Food	+	-
	Cronobacter turicensis cro2991W		Environment	Food	+	-
	Cronobacter turicensis cro3064B1		Environment	Food	+	-
	Cronobacter turicensis MOD1-Sh41g		Animal (insect)	Commensal	+	-
	Cronobacter turicensis MOD1-Sh41s		Animal (insect)	Commensal	+	-
	Cronobacter turicensis z3032		Human	Clinical	+	-
	Cronobacter universalis NCTC 9529		Environment	Freshwater	+	-
	Enterobacter asburiae ATCC 35953		Human	Clinical	+	-
	Enterobacter asburiae JCM 6051		Human	Clinical	+	-
	Enterobacter asburiae L1		Plant	Saprophyte	+	-
	Enterobacter asburiae PDN3		Plant	Saprophyte	+	-
	Enterobacter bugandensis 153_ECLO		Human	Clinical	+	-
	Enterobacter bugandensis 171_ECLO		Human	Clinical	+	-
	Enterobacter bugandensis 182_ECLO		Human	Clinical	+	-
	Enterobacter bugandensis 195_ECLO		Human	Clinical	+	-
	Enterobacter bugandensis 198_ECLO		Human	Clinical	+	-
	Enterobacter bugandensis 217_ECLO		Human	Clinical	+	-
	Enterobacter bugandensis 220		Human	Clinical	+	-
	Enterobacter bugandensis 627_ECLO		Human	Clinical	+	-
	Enterobacter bugandensis 629_ECLO		Human	Clinical	+	-
	Enterobacter bugandensis 1367		Human	Clinical	+	-
	Enterobacter bugandensis 35669		N/A	N/A	+	-
	Enterobacter bugandensis e977	Enterobacter cloacae	Human	Clinical	+	-
	Enterobacter bugandensis e1342	Enterobacter cloacae	Human	Clinical	+	-
	Enterobacter bugandensis e1527	Enterobacter cloacae	Human	Clinical	+	-
	Enterobacter bugandensis EB-247		Human	Clinical	+	-
	Enterobacter bugandensis ECC2572		Human	Clinical	+	-
	Enterobacter bugandensis GN02283		Human	Clinical	+	-
	Enterobacter bugandensis GN02548		Human	Clinical	+	-
	Enterobacter bugandensis GN03842		Human	Clinical	+	-
	Enterobacter bugandensis GN04787		Human	Clinical	+	-
	Enterobacter bugandensis GN05729		Human	Clinical	+	-
	Enterobacter bugandensis IF2SW-B1		Environment	Manmade surface	+	-
	Enterobacter bugandensis IF2SW-B5		Environment	Manmade surface	+	-
	Enterobacter bugandensis IF2SW-P2		Environment	Manmade surface	+	-
	Enterobacter bugandensis IF2SW-P3		Environment	Manmade surface	+	-
	Enterobacter bugandensis IF3SW-P2		Environment	Manmade surface	+	-
	Enterobacter bugandensis IIT-BT 08		Plant	Saprophyte	+	-
	Enterobacter bugandensis MBRL1077	Enterobacter cloacae	Human	Clinical	+	-
	Enterobacter bugandensis MNCRE4		Human	Clinical	+	-
	Enterobacter bugandensis UENF-21GII		Environment	Soil	+	-
	Enterobacter bugandensis UMB0660		Human	Clinical	+	-
	Enterobacter bugandensis UMB0819		Human	Clinical	+	-
	Enterobacter bugandensis WCHEB045359		Human	Clinical	+	-
	Enterobacter bugandensis WCHEB090029		Human	Clinical	+	-
	Enterobacter bugandensis WCHEB090031		Human	Clinical	+	-
	Enterobacter bugandensis WCHEB090210		Human	Clinical	+	-
	Enterobacter bugandensis WCHEB090283		Human	Clinical	+	-
	Enterobacter cancerogenus ATCC 33241		N/A	N/A	+	+
	Enterobacter cancerogenus ATCC 35316		Human	Commensal	+	+
	Enterobacter cancerogenus CFBP13530		Plant	Commensal	+	+
	Enterobacter cancerogenus CR-Eb1		Animal (insect)	Commensal	+	+
	Enterobacter cancerogenus FDAARGOS_232		Human	Clinical	+	+
	Enterobacter cancerogenus NS31		Plant	Commensal	+	+
	Enterobacter cancerogenus NS104		Plant	Commensal	+	+
	Enterobacter cancerogenus NS111		Plant	Commensal	+	+
	Enterobacter cancerogenus NS188		Plant	Commensal	+	+
	Enterobacter chengduensis 99B3	Enterobacter cloacae	Human	N/A	+	-
	Enterobacter chengduensis 405_ECLO	Enterobacter cloacae	Human	N/A	+	+
	Enterobacter chengduensis 414_ECLO	Enterobacter cloacae	Human	N/A	+	+
	Enterobacter chengduensis 44242		N/A	N/A	+	+
	Enterobacter chengduensis 44246		N/A	N/A	+	+
	Enterobacter chengduensis BWH 43	Enterobacter cloacae	Human	N/A	+	-
	Enterobacter chengduensis CIDEIMsCOL9		Human	Clinical	+	-
	Enterobacter chengduensis e2032		Human	Clinical	+	+
	Enterobacter chengduensis EkBL-II-14(1)	Enterobacter kobei	Human	Clinical	+	-
	Enterobacter chengduensis FDAARGOS_286	Enterobacter hormaechei	Human	Clinical	+	+
	Enterobacter chengduensis GN02468		Human	Clinical	+	+
	Enterobacter chengduensis GN02587		Human	Clinical	+	+
	Enterobacter chengduensis GN04826		Human	Clinical	+	+
	Enterobacter chengduensis WCHECh090071		Human	Clinical	+	-
	Enterobacter chengduensis WCHECl-C4		Human	Clinical	+	-
	Enterobacter chuandensis 090028		Human	Clinical	+	-
	Enterobacter chuandensis CRE81	Enterobacter cloacae	Human	Clinical	+	-
	Enterobacter cloacae 6kgm		Environment	Soil	+	-
	Enterobacter cloacae 170		Human	Clinical	+	-
	Enterobacter cloacae 194		Human	Clinical	+	-
	Enterobacter cloacae 559_ECLO		Human	Clinical	+	-
	Enterobacter cloacae 564_ECLO		Human	Clinical	+	-
	Enterobacter cloacae 565_ECLO		Human	Clinical	+	-
	Enterobacter cloacae 749		Human	Clinical	+	-
	Enterobacter cloacae 898U		Human	Clinical	+	-
	Enterobacter cloacae 42324		N/A	N/A	+	-
	Enterobacter cloacae ATCC 13047		Human	Clinical	+	-
	Enterobacter cloacae AUH-ENM1		Human	N/A	+	-
	Enterobacter cloacae B2		Human	Clinical	+	-
	Enterobacter cloacae CAPREX E2-2		Environment	Food (plant produce)	+	-
	Enterobacter cloacae CAPREX_E7		Environment	Food (plant produce)	+	-
	Enterobacter cloacae CIDEIMsCOL10		Human	Clinical	+	-
	Enterobacter cloacae DL4.3		Environment	Freshwater	+	-
	Enterobacter cloacae DS8140		Human	N/A	+	-
	Enterobacter cloacae DS9199		Human	N/A	+	-
	Enterobacter cloacae DS11861		Human	N/A	+	-
	Enterobacter cloacae DS17594		Human	N/A	+	-
	Enterobacter cloacae DS25697		Human	Clinical	+	-
	Enterobacter cloacae DS31253		Human	N/A	+	-
	Enterobacter cloacae DS31788		Human	Clinical	+	-
	Enterobacter cloacae DU20756		Human	Clinical	+	-
	Enterobacter cloacae DZ3-15B		Animal (avian)	Commensal	+	-
	Enterobacter cloacae DZ3-3B		Animal (avian)	Commensal	+	-
	Enterobacter cloacae e1236		Human	Clinical	+	-
	Enterobacter cloacae e1323		Human	Clinical	+	-
	Enterobacter cloacae e1340		Human	Clinical	+	-
	Enterobacter cloacae ECC2288		Human	Clinical	+	-
	Enterobacter cloacae ECLO_716754_SO		Human	Clinical	+	-
	Enterobacter cloacae EspIMS6		Human	Clinical	+	-
	Enterobacter cloacae GGT036		Environment	Soil	+	-
	Enterobacter cloacae GN6		Environment	Freshwater	+	-
	Enterobacter cloacae GN02174		Human	Clinical	+	-
	Enterobacter cloacae GN02534		Human	Clinical	+	-
	Enterobacter cloacae GN02616		Human	Clinical	+	-
	Enterobacter cloacae GN05306		Human	Clinical	+	-
	Enterobacter cloacae GN05902		Human	Clinical	+	-
	Enterobacter cloacae HB_Z_2347		Human	Clinical	+	-
	Enterobacter cloacae LB2		Plant	Saprophyte	+	-
	Enterobacter cloacae M12X01451		Human	N/A	+	-
	Enterobacter cloacae NH52		Human	Clinical	+	-
	Enterobacter cloacae PIMB10EC27		Human	Clinical	+	-
	Enterobacter cloacae SBP-8		Plant	Commensal	+	-
	Enterobacter cloacae SDM		Environment	Soil	+	-
	Enterobacter cloacae SMART_313		Human	Clinical	+	-
	Enterobacter cloacae SMART_628		Human	Clinical	+	-
	Enterobacter cloacae SMART_855		Human	Clinical	+	-
	Enterobacter cloacae SMART_886		Human	Clinical	+	-
	Enterobacter cloacae SMART_901		Human	Clinical	+	-
	Enterobacter cloacae SMART_1093		Human	Clinical	+	-
	Enterobacter cloacae SMART_1094		Human	Clinical	+	-
	Enterobacter cloacae SMART_1312		Human	Clinical	+	-
	Enterobacter cloacae SMART_1493		Human	Clinical	+	-
	Enterobacter cloacae ST436:951358951		Human	Clinical	+	-
	Enterobacter cloacae UCI102		Human	N/A	+	-
	Enterobacter cloacae WCHECl040034		Human	Clinical	+	-
	Enterobacter cloacae WCHECl090005		Human	Clinical	+	-
	Enterobacter himalayensis 2_ST78	Enterobacter hormaechei	Human	Clinical	+	-
	Enterobacter himalayensis 20ES	Enterobacter cloacae	Human	Clinical	+	-
	Enterobacter himalayensis 443_ECLO	Enterobacter hormaechei	Human	Clinical	+	-
	Enterobacter himalayensis 1202_ECLO	Enterobacter hormaechei	Human	Clinical	+	-
	Enterobacter himalayensis 28940	Enterobacter hormaechei	N/A	N/A	+	-
	Enterobacter himalayensis 34399	Enterobacter hormaechei	Human	Clinical	+	-
	Enterobacter himalayensis 34977	Enterobacter hormaechei	Human	Clinical	+	-
	Enterobacter himalayensis 34978	Enterobacter hormaechei	Human	Clinical	+	-
	Enterobacter himalayensis 34980	Enterobacter hormaechei	N/A	N/A	+	-
	Enterobacter himalayensis 34988	Enterobacter hormaechei	Human	Clinical	+	-
	Enterobacter himalayensis 34996	Enterobacter hormaechei	N/A	N/A	+	-
	Enterobacter himalayensis 35002	Enterobacter hormaechei	N/A	N/A	+	-
	Enterobacter himalayensis 35014	Enterobacter hormaechei	N/A	N/A	+	-
	Enterobacter himalayensis 35025	Enterobacter hormaechei	N/A	N/A	+	-
	Enterobacter himalayensis 35030	Enterobacter hormaechei	N/A	N/A	+	-
	Enterobacter himalayensis 35032	Enterobacter hormaechei	N/A	N/A	+	-
	Enterobacter himalayensis 35415	Enterobacter hormaechei	N/A	N/A	+	-
	Enterobacter himalayensis 35683	Enterobacter hormaechei	N/A	N/A	+	-
	Enterobacter himalayensis 36796	Enterobacter hormaechei	N/A	N/A	+	-
	Enterobacter himalayensis 36801	Enterobacter hormaechei	N/A	N/A	+	-
	Enterobacter himalayensis 39366	Enterobacter hormaechei	N/A	N/A	+	-
	Enterobacter himalayensis 42333	Enterobacter hormaechei	N/A	N/A	+	-
	Enterobacter himalayensis 44524	Enterobacter hormaechei	N/A	N/A	+	-
	Enterobacter himalayensis 1022141	Enterobacter hormaechei	N/A	N/A	+	-
	Enterobacter himalayensis AR_0053	Enterobacter cloacae	Human	Clinical	+	-
	Enterobacter himalayensis BIDMC 8	Enterobacter hormaechei	Human	Clinical	+	-
	Enterobacter himalayensis BIDMC 33A	Enterobacter hormaechei	N/A	N/A	+	-
	Enterobacter himalayensis CAV1411	Enterobacter hormaechei	Human	Clinical	+	-
	Enterobacter himalayensis CAV1668	Enterobacter hormaechei	Human	Clinical	+	-
	Enterobacter himalayensis CAV1669	Enterobacter hormaechei	Human	Clinical	+	-
	Enterobacter himalayensis CCBH10892	Enterobacter hormaechei	Human	Clinical	+	-
	Enterobacter himalayensis CHS 78	Lelliottia amnigena	Human	Clinical	+	-
	Enterobacter himalayensis CIDEIMsCOL3	Enterobacter hormaechei	Human	Clinical	+	-
	Enterobacter himalayensis CIDEIMsCOL11	Enterobacter hormaechei	Human	Clinical	+	-
	Enterobacter himalayensis CRE11	Enterobacter hormaechei	Human	Clinical	+	-
	Enterobacter himalayensis CRE73	Enterobacter hormaechei	Human	Clinical	+	-
	Enterobacter himalayensis e267	Enterobacter cloacae	Human	Clinical	+	-
	Enterobacter himalayensis e282	Enterobacter cloacae	Human	Clinical	+	-
	Enterobacter himalayensis e287	Enterobacter cloacae	Human	Clinical	+	-
	Enterobacter himalayensis e288	Enterobacter cloacae	Human	Clinical	+	-
	Enterobacter himalayensis e289	Enterobacter cloacae	Human	Clinical	+	-
	Enterobacter himalayensis e317	Enterobacter cloacae	Human	Clinical	+	-
	Enterobacter himalayensis e320	Enterobacter cloacae	Human	Clinical	+	-
	Enterobacter himalayensis e405	Enterobacter cloacae	Human	Clinical	+	-
	Enterobacter himalayensis e435	Enterobacter cloacae	Human	Clinical	+	-
	Enterobacter himalayensis e440	Enterobacter cloacae	Human	Clinical	+	-
	Enterobacter himalayensis e458	Enterobacter cloacae	Human	Clinical	+	-
	Enterobacter himalayensis e590	Enterobacter cloacae	Human	Clinical	+	-
	Enterobacter himalayensis e621	Enterobacter cloacae	Human	Clinical	+	-
	Enterobacter himalayensis e765	Enterobacter cloacae	Human	Clinical	+	-
	Enterobacter himalayensis e841	Enterobacter cloacae	Human	Clinical	+	-
	Enterobacter himalayensis e854	Enterobacter cloacae	Human	Clinical	+	-
	Enterobacter himalayensis e903	Enterobacter cloacae	Human	Clinical	+	-
	Enterobacter himalayensis e929	Enterobacter cloacae	Human	Clinical	+	-
	Enterobacter himalayensis e1032	Enterobacter cloacae	Human	Clinical	+	-
	Enterobacter himalayensis e1127	Enterobacter cloacae	Human	Clinical	+	-
	Enterobacter himalayensis e1130	Enterobacter cloacae	Human	Clinical	+	-
	Enterobacter himalayensis e1154	Enterobacter cloacae	Human	Clinical	+	-
	Enterobacter himalayensis e1155	Enterobacter cloacae	Human	Clinical	+	-
	Enterobacter himalayensis e1214	Enterobacter cloacae	Human	Clinical	+	-
	Enterobacter himalayensis e1222	Enterobacter cloacae	Human	Clinical	+	-
	Enterobacter himalayensis e1238	Enterobacter cloacae	Human	Clinical	+	-
	Enterobacter himalayensis e1294	Enterobacter cloacae	Human	Clinical	+	-
	Enterobacter himalayensis e1319	Enterobacter cloacae	Human	Clinical	+	-
	Enterobacter himalayensis e1347	Enterobacter cloacae	Human	Clinical	+	-
	Enterobacter himalayensis e1356	Enterobacter cloacae	Human	Clinical	+	-
	Enterobacter himalayensis e1386	Enterobacter cloacae	Human	Clinical	+	-
	Enterobacter himalayensis e1391	Enterobacter cloacae	Human	Clinical	+	-
	Enterobacter himalayensis e1395	Enterobacter cloacae	Human	Clinical	+	-
	Enterobacter himalayensis e1421	Enterobacter cloacae	Human	Clinical	+	-
	Enterobacter himalayensis e1488	Enterobacter cloacae	Human	Clinical	+	-
	Enterobacter himalayensis e1554	Enterobacter cloacae	Human	Clinical	+	-
	Enterobacter himalayensis e1586	Enterobacter cloacae	Human	Clinical	+	-
	Enterobacter himalayensis e1632	Enterobacter cloacae	Human	Clinical	+	-
	Enterobacter himalayensis e1639	Enterobacter cloacae	Human	Clinical	+	-
	Enterobacter himalayensis e1655	Enterobacter cloacae	Human	Clinical	+	-
	Enterobacter himalayensis e1697	Enterobacter cloacae	Human	Clinical	+	-
	Enterobacter himalayensis e1764	Enterobacter cloacae	Human	Clinical	+	-
	Enterobacter himalayensis e1770	Enterobacter cloacae	Human	Clinical	+	-
	Enterobacter himalayensis e1795	Enterobacter cloacae	Human	Clinical	+	-
	Enterobacter himalayensis e2005	Enterobacter cloacae	Human	Clinical	+	-
	Enterobacter himalayensis e2024	Enterobacter cloacae	Human	Clinical	+	-
	Enterobacter himalayensis e2048	Enterobacter cloacae	Human	Clinical	+	-
	Enterobacter himalayensis e2090	Enterobacter cloacae	Human	Clinical	+	-
	Enterobacter himalayensis e2549	Enterobacter cloacae	Human	Clinical	+	-
	Enterobacter himalayensis FDAARGOS_68	Enterobacter hormaechei	Human	Clinical	+	-
	Enterobacter himalayensis FDAARGOS_69	Enterobacter hormaechei	Human	Clinical	+	-
	Enterobacter himalayensis GN02044	Enterobacter hormaechei	Human	Clinical	+	-
	Enterobacter himalayensis GN02097	Enterobacter hormaechei	Human	Clinical	+	-
	Enterobacter himalayensis GN02227	Enterobacter hormaechei	Human	Clinical	+	-
	Enterobacter himalayensis GN02232	Enterobacter hormaechei	Human	Clinical	+	-
	Enterobacter himalayensis GN02377	Enterobacter hormaechei	Human	Clinical	+	-
	Enterobacter himalayensis GN02382	Enterobacter hormaechei	Human	Clinical	+	-
	Enterobacter himalayensis GN02450	Enterobacter hormaechei	Human	Clinical	+	-
	Enterobacter himalayensis GN02645	Enterobacter hormaechei	Human	Clinical	+	-
	Enterobacter himalayensis GN02767	Enterobacter hormaechei	Human	Clinical	+	-
	Enterobacter himalayensis GN02768	Enterobacter hormaechei	Human	Clinical	+	-
	Enterobacter himalayensis GN02808	Enterobacter hormaechei	Human	Clinical	+	-
	Enterobacter himalayensis GN03041	Enterobacter hormaechei	Human	Clinical	+	-
	Enterobacter himalayensis GN05420	Enterobacter hormaechei	Human	Clinical	+	-
	Enterobacter himalayensis ICR003011	Enterobacter hormaechei	Human	Clinical	+	-
	Enterobacter himalayensis LB3	Enterobacter hormaechei	Plant	N/A	+	-
	Enterobacter himalayensis MGH 53	Enterobacter hormaechei	Human	Clinical	+	-
	Enterobacter himalayensis MNCRE8	Enterobacter hormaechei	Human	Clinical	+	-
	Enterobacter himalayensis MNCRE15	Enterobacter hormaechei	Human	Clinical	+	-
	Enterobacter himalayensis MNCRE30	Enterobacter hormaechei	Human	Clinical	+	-
	Enterobacter himalayensis MNCRE38	Enterobacter hormaechei	Human	Clinical	+	-
	Enterobacter himalayensis MNCRE41	Enterobacter hormaechei	Human	Clinical	+	-
	Enterobacter himalayensis MNCRE42	Enterobacter hormaechei	Human	Clinical	+	-
	Enterobacter himalayensis MRSN 11489	Enterobacter hormaechei	Human	Clinical	+	-
	Enterobacter himalayensis MRSN 17626	Enterobacter hormaechei	Human	Clinical	+	-
	Enterobacter himalayensis ND10	Enterobacter hormaechei	Human	Clinical	+	-
	Enterobacter himalayensis ND11	Enterobacter hormaechei	Human	Clinical	+	-
	Enterobacter himalayensis ND13	Enterobacter hormaechei	Human	Clinical	+	-
	Enterobacter himalayensis ND18	Enterobacter hormaechei	Human	Clinical	+	-
	Enterobacter himalayensis ND20	Enterobacter hormaechei	Human	Clinical	+	-
	Enterobacter himalayensis NDA	Enterobacter hormaechei	Human	Clinical	+	-
	Enterobacter himalayensis NDC	Enterobacter hormaechei	Human	Clinical	+	-
	Enterobacter himalayensis NS49	Enterobacter hormaechei	Plant	Commensal	+	-
	Enterobacter himalayensis NUH12_ECL006	Enterobacter cloacae	Human	Clinical	+	-
	Enterobacter himalayensis NUH15_ECL011	Enterobacter cloacae	Human	Clinical	+	-
	Enterobacter himalayensis RDT3	Enterobacter hormaechei	Human	Clinical	+	-
	Enterobacter himalayensis SCEH020142	Enterobacter hormaechei	Human	Clinical	+	-
	Enterobacter himalayensis SMART_599	Enterobacter hormaechei	Human	Clinical	+	-
	Enterobacter himalayensis SMART_843	Enterobacter hormaechei	Human	Clinical	+	-
	Enterobacter himalayensis SMART_887	Enterobacter hormaechei	Human	Clinical	+	-
	Enterobacter himalayensis SMART_1291	Enterobacter hormaechei	Human	Clinical	+	-
	Enterobacter himalayensis SMART_1306	Enterobacter hormaechei	Human	Clinical	+	-
	Enterobacter himalayensis T145:950180354	Enterobacter hormaechei	Human	Clinical	+	-
	Enterobacter himalayensis TUM5376	Enterobacter cloacae	Human	Clinical	+	-
	Enterobacter himalayensis TUM10689	Enterobacter hormaechei	Human	Clinical	+	-
	Enterobacter himalayensis TUM11060	Enterobacter hormaechei	Human	Clinical	+	-
	Enterobacter himalayensis TUM11136	Enterobacter hormaechei	Human	Clinical	+	-
	Enterobacter himalayensis TUM11143	Enterobacter hormaechei	Human	Clinical	+	-
	Enterobacter himalayensis UCI 23	Enterobacter hormaechei	Human	Clinical	+	-
	Enterobacter himalayensis UCI 30	Enterobacter hormaechei	Human	Clinical	+	-
	Enterobacter himalayensis UCI 35	Enterobacter hormaechei	Human	Clinical	+	-
	Enterobacter himalayensis UCI 36	Enterobacter hormaechei	Human	Clinical	+	-
	Enterobacter himalayensis UCI85	Enterobacter hormaechei	Human	Clinical	+	-
	Enterobacter himalayensis UCI86	Enterobacter hormaechei	Human	Clinical	+	-
	Enterobacter himalayensis UCICRE 5	Enterobacter hormaechei	N/A	N/A	+	-
	Enterobacter himalayensis UCICRE 11	Enterobacter hormaechei	N/A	N/A	+	-
	Enterobacter himalayensis WCHEH000595	Enterobacter hormaechei	Human	Clinical	+	-
	Enterobacter himalayensis WCHEH090004	Enterobacter hormaechei	Human	Clinical	+	-
	Enterobacter himalayensis WCHEH090035	Enterobacter hormaechei	Human	Clinical	+	-
	Enterobacter himalayensis WCHEH090042	Enterobacter hormaechei	Human	Clinical	+	-
	Enterobacter himalayensis WCHEH090043	Enterobacter hormaechei	Human	Clinical	+	-
	Enterobacter himalayensis WCHEX090073	Enterobacter hormaechei	Human	Clinical	+	-
	Enterobacter himalayensis YT2	Enterobacter hormaechei	Animal (insect)	Commensal	+	-
	Enterobacter himalayensis YT3	Enterobacter hormaechei	Animal (insect)	Commensal	+	-
	Enterobacter himalayensis YZ1	Enterobacter cancerogenus	Animal (insect)	Commensal	+	-
	Enterobacter hormaechei 34983		Human	Clinical	+	-
	Enterobacter hormaechei 35027		N/A	N/A	+	-
	Enterobacter hormaechei 35666		N/A	N/A	+	-
	Enterobacter hormaechei ATCC 49162		Human	Clinical	+	-
	Enterobacter hormaechei GN02315		Human	N/A	+	-
	Enterobacter hormaechei YDC498		Human	N/A	+	-
	Enterobacter hormaechei YDC518		Human	N/A	+	-
	Enterobacter huaxiensis 090008		Human	Clinical	+	+
	Enterobacter huaxiensis WCHEHu045002		Human	Clinical	+	+
	Enterobacter kobei 61_ECLO		Human	Clinical	+	-
	Enterobacter kobei 63_ECLO		Human	Clinical	+	-
	Enterobacter kobei 77_ECLO		Human	Clinical	+	-
	Enterobacter kobei 85_ECLO		Human	Clinical	+	-
	Enterobacter kobei 121J9		Human	Clinical	+	-
	Enterobacter kobei 131G4		Human	Clinical	+	-
	Enterobacter kobei 145e9		Human	Clinical	+	-
	Enterobacter kobei 145F2		Human	Clinical	+	-
	Enterobacter kobei 149G8		Human	Clinical	+	-
	Enterobacter kobei 149H5		Human	Clinical	+	-
	Enterobacter kobei 149H6		Human	Clinical	+	-
	Enterobacter kobei 151B8		Human	Clinical	+	-
	Enterobacter kobei 467_ECLO		Human	Clinical	+	-
	Enterobacter kobei 1034_ECLO		Human	Clinical	+	-
	Enterobacter kobei 1049_ECLO		Human	Clinical	+	-
	Enterobacter kobei 1323_ECLO		Human	Clinical	+	-
	Enterobacter kobei 3380STDY6027363		Environment	Wastewater	+	-
	Enterobacter kobei 8706		Human	Clinical	+	-
	Enterobacter kobei 35730		N/A	N/A	+	-
	Enterobacter kobei 42202		N/A	N/A	+	-
	Enterobacter kobei 44593		N/A	N/A	+	-
	Enterobacter kobei 49530189		Human	Clinical	+	-
	Enterobacter kobei BH-18		Environment	Mangrove sediment	+	-
	Enterobacter kobei BIDMC 67		Human	Clinical	+	-
	Enterobacter kobei CB2		Environment	Food (plant produce)	+	-
	Enterobacter kobei CRE54		Human	Clinical	+	-
	Enterobacter kobei CRE71		Human	Clinical	+	-
	Enterobacter kobei DSM 13645		Human	Clinical	+	-
	Enterobacter kobei e448	Enterobacter cloacae	Human	Clinical	+	-
	Enterobacter kobei e647	Enterobacter cloacae	Human	Clinical	+	-
	Enterobacter kobei e772	Enterobacter cloacae	Human	Clinical	+	-
	Enterobacter kobei e1326	Enterobacter cloacae	Human	Clinical	+	-
	Enterobacter kobei e1425	Enterobacter cloacae	Human	Clinical	+	-
	Enterobacter kobei e1682	Enterobacter cloacae	Human	Clinical	+	-
	Enterobacter kobei ECC1097		Human	Clinical	+	-
	Enterobacter kobei ECC1752		Human	Clinical	+	-
	Enterobacter kobei ECC1875		Human	Clinical	+	-
	Enterobacter kobei ECC3018		Human	Clinical	+	-
	Enterobacter kobei ECC3026		Human	Clinical	+	-
	Enterobacter kobei ECC3047		Human	Clinical	+	-
	Enterobacter kobei ECC3380		Human	Clinical	+	-
	Enterobacter kobei ECC3382		Human	N/A	+	-
	Enterobacter kobei ECC3393		Human	Clinical	+	-
	Enterobacter kobei ECC3402		Human	Clinical	+	-
	Enterobacter kobei ECC3408		Human	Clinical	+	-
	Enterobacter kobei ECNIH6	Enterobacter cloacae	Environment	Hospital-associated	+	-
	Enterobacter kobei ECNIH9	Enterobacter cloacae	Environment	Hospital-associated	+	-
	Enterobacter kobei ECNIH10	Enterobacter cloacae	Environment	Hospital-associated	+	-
	Enterobacter kobei Ek3147	Enterobacter cloacae	Human	Clinical	+	-
	Enterobacter kobei ENHKU01		Plant	Saprophyte	+	-
	Enterobacter kobei GN02186		Human	Clinical	+	-
	Enterobacter kobei GN02204		Human	Clinical	+	-
	Enterobacter kobei GN02225		Human	Clinical	+	-
	Enterobacter kobei GN02266		Human	Clinical	+	-
	Enterobacter kobei GN02275		Human	Clinical	+	-
	Enterobacter kobei GN02366		Human	Clinical	+	-
	Enterobacter kobei GN02457		Human	Clinical	+	-
	Enterobacter kobei GN02618		Human	Clinical	+	-
	Enterobacter kobei GN02825		Human	Clinical	+	-
	Enterobacter kobei GN03191		Human	Clinical	+	-
	Enterobacter kobei GN03848		Human	Clinical	+	-
	Enterobacter kobei GN04300		Human	Clinical	+	-
	Enterobacter kobei GN05680		Human	Clinical	+	-
	Enterobacter kobei GN06078		Human	Clinical	+	-
	Enterobacter kobei ICBEaBL-III-03(2)		Human	Clinical	+	-
	Enterobacter kobei ICBECLAM6		Environment	Marine	+	-
	Enterobacter kobei MER		Human	Clinical	+	-
	Enterobacter kobei MGH178		Human	Clinical	+	-
	Enterobacter kobei MN73R		Plant	Commensal	+	-
	Enterobacter kobei MNCRE12		Human	Clinical	+	-
	Enterobacter kobei SMART_635		Human	Clinical	+	-
	Enterobacter kobei ST54:941713674		Human	Clinical	+	-
	Enterobacter kobei ST434:953099839		Human	Clinical	+	-
	Enterobacter kobei TUM11131		Human	Clinical	+	-
	Enterobacter kobei UCI 24		Human	Clinical	+	-
	Enterobacter kobei UCI 29		Human	Clinical	+	-
	Enterobacter kobei WCHEK045523		Human	Clinical	+	-
	Enterobacter lignolyticus G5		Environment	Soil	+	-
	Enterobacter lignolyticus SCF1		Environment	Soil	+	-
	Enterobacter ludwigii 608_ECLO		Human	Clinical	+	-
	Enterobacter ludwigii A3203		Plant	Commensal	+	-
	Enterobacter ludwigii AA4		Plant	Commensal	+	-
	Enterobacter ludwigii AOUC-8/14		Human	Clinical	+	-
	Enterobacter ludwigii DLL7524		Human	Clinical	+	-
	Enterobacter ludwigii e558	Enterobacter cloacae	Human	Clinical	+	-
	Enterobacter ludwigii e864	Enterobacter cloacae	Human	Clinical	+	-
	Enterobacter ludwigii e1026	Enterobacter cloacae	Human	Clinical	+	-
	Enterobacter ludwigii e1617	Enterobacter cloacae	Human	Clinical	+	-
	Enterobacter ludwigii e2350	Enterobacter cloacae	Human	Clinical	+	-
	Enterobacter ludwigii EcWSU1		Plant	Pathogen	+	-
	Enterobacter ludwigii EN-119T		Human	Clinical	+	-
	Enterobacter ludwigii FDA-CDC-AR_0132	Enterobacter cloacae	N/A	N/A	+	-
	Enterobacter ludwigii FDA-CDC-AR_0164	Enterobacter cloacae	N/A	N/A	+	-
	Enterobacter ludwigii GN02226		Human	Clinical	+	-
	Enterobacter ludwigii GN02454		Human	Clinical	+	-
	Enterobacter ludwigii GN02730		Human	Clinical	+	-
	Enterobacter ludwigii GN03638		Human	Clinical	+	-
	Enterobacter ludwigii GN04920		Human	Clinical	+	-
	Enterobacter ludwigii Hanford		Environment	Freshwater	+	-
	Enterobacter ludwigii I42		Plant	Commensal	+	-
	Enterobacter ludwigii JP6		Plant	Commensal	+	-
	Enterobacter ludwigii JP9		Plant	Commensal	+	-
	Enterobacter ludwigii MGH160		Human	Clinical	+	-
	Enterobacter ludwigii NCR3		Plant	Commensal	+	-
	Enterobacter ludwigii NFPP41		N/A	N/A	+	-
	Enterobacter ludwigii OLC-1682		N/A	N/A	+	-
	Enterobacter ludwigii OLC-1683		N/A	N/A	+	-
	Enterobacter ludwigii P101		Plant	Saprophyte	+	-
	Enterobacter ludwigii UW5		Environment	Soil	+	-
	Enterobacter ludwigii WCHEL090017		Human	Clinical	+	-
	Enterobacter ludwigii WCHEL090041		Human	Clinical	+	-
	Enterobacter mori 800721-17		Human	Clinical	+	-
	Enterobacter mori ECC1766		Human	Clinical	+	-
	Enterobacter mori HPCN40		Environment	Soil	+	-
	Enterobacter mori LMG 25706		Plant	Pathogen	+	-
	Enterobacter mori SCEM020047		Human	Clinical	+	-
	Enterobacter mori WCHEM045008		Human	Clinical	+	-
	Enterobacter roggenkampii 1-RC-17-04017		Environment	Clinical	+	-
	Enterobacter roggenkampii 1-RC-17-04133		Environment	Clinical	+	-
	Enterobacter roggenkampii 1-RC-17-04134-1		Environment	Clinical	+	-
	Enterobacter roggenkampii 1-RC-17-04136		Environment	Clinical	+	-
	Enterobacter roggenkampii 3D9		Plant	Commensal	+	-
	Enterobacter roggenkampii 3F11		Plant	Commensal	+	-
	Enterobacter roggenkampii 28_ECLO		Human	Clinical	+	-
	Enterobacter roggenkampii 29_ECLO		Human	Clinical	+	-
	Enterobacter roggenkampii 113I7	Enterobacter cloacae	Human	N/A	+	-
	Enterobacter roggenkampii 168A8		Human	Clinical	+	-
	Enterobacter roggenkampii 704SK10		Environment	Wastewater	+	-
	Enterobacter roggenkampii 1000_ECLO		Human	Clinical	+	-
	Enterobacter roggenkampii 1001_ECLO		Human	Clinical	+	-
	Enterobacter roggenkampii 1176_ECLO		Human	Clinical	+	-
	Enterobacter roggenkampii 1254_ECLO		Human	Clinical	+	-
	Enterobacter roggenkampii 20432		N/A	N/A	+	-
	Enterobacter roggenkampii 35009		N/A	N/A	+	-
	Enterobacter roggenkampii 35618		N/A	N/A	+	-
	Enterobacter roggenkampii 35651		N/A	N/A	+	-
	Enterobacter roggenkampii 35731		N/A	N/A	+	-
	Enterobacter roggenkampii 35734		N/A	N/A	+	-
	Enterobacter roggenkampii 41952		Human	Clinical	+	-
	Enterobacter roggenkampii 42192		N/A	N/A	+	-
	Enterobacter roggenkampii 43444		N/A	N/A	+	-
	Enterobacter roggenkampii AP039		N/A	N/A	+	-
	Enterobacter roggenkampii AP40		N/A	N/A	+	-
	Enterobacter roggenkampii AR_0367		N/A	N/A	+	-
	Enterobacter roggenkampii BP10374		Human	Clinical	+	-
	Enterobacter roggenkampii CHS 79		Human	Clinical	+	-
	Enterobacter roggenkampii CIDEIMsCOL1		Human	Clinical	+	-
	Enterobacter roggenkampii CRE34		Human	Clinical	+	-
	Enterobacter roggenkampii CRK0054		Human	Clinical	+	-
	Enterobacter roggenkampii DS05262		Human	Clinical	+	+
	Enterobacter roggenkampii DS23372		Human	Clinical	+	-
	Enterobacter roggenkampii DS8397		Human	Clinical	+	-
	Enterobacter roggenkampii DSM 16690		Human	Clinical	+	-
	Enterobacter roggenkampii e54	Enterobacter cloacae	Human	Clinical	+	-
	Enterobacter roggenkampii e264	Enterobacter cloacae	Human	Clinical	+	-
	Enterobacter roggenkampii e362	Enterobacter cloacae	Human	Clinical	+	-
	Enterobacter roggenkampii e917	Enterobacter cloacae	Human	Clinical	+	-
	Enterobacter roggenkampii e1942	Enterobacter cloacae	Human	Clinical	+	-
	Enterobacter roggenkampii e2161	Enterobacter cloacae	Human	Clinical	+	-
	Enterobacter roggenkampii EC_38VIM1		Human	Clinical	+	-
	Enterobacter roggenkampii ECC4204		Human	Clinical	+	-
	Enterobacter roggenkampii ECC4240		Human	Clinical	+	-
	Enterobacter roggenkampii ECC4241		Human	Clinical	+	-
	Enterobacter roggenkampii ECNIH14	Enterobacter cloacae	Environment	Wastewater	+	-
	Enterobacter roggenkampii ECY546		Human	Clinical	+	-
	Enterobacter roggenkampii FDAARGOS_523		Human	Clinical	+	-
	Enterobacter roggenkampii GEO_30_Eff_A	Enterobacter cloacae	Environment	Freshwater	+	-
	Enterobacter roggenkampii GEO_49_Up_A	Enterobacter cloacae	Environment	Freshwater	+	-
	Enterobacter roggenkampii GN1		Environment	Freshwater	+	-
	Enterobacter roggenkampii GN02141		Human	Clinical	+	-
	Enterobacter roggenkampii GN02208		Human	Clinical	+	-
	Enterobacter roggenkampii GN02440		Human	Clinical	+	-
	Enterobacter roggenkampii GN02570		Human	Clinical	+	-
	Enterobacter roggenkampii GN02692		Human	Clinical	+	-
	Enterobacter roggenkampii GN02693		Human	Clinical	+	-
	Enterobacter roggenkampii GN04609		Human	Clinical	+	-
	Enterobacter roggenkampii GN04673		Human	Clinical	+	-
	Enterobacter roggenkampii GN05647		Human	Clinical	+	-
	Enterobacter roggenkampii GN05753		Human	Clinical	+	-
	Enterobacter roggenkampii GN06520		Human	Clinical	+	-
	Enterobacter roggenkampii MGH 34		Human	Clinical	+	-
	Enterobacter roggenkampii MGH 54		Human	Clinical	+	-
	Enterobacter roggenkampii MGH132		Human	Clinical	+	-
	Enterobacter roggenkampii MNCRE16		Human	Clinical	+	-
	Enterobacter roggenkampii PDA134		Plant	Commensal	+	-
	Enterobacter roggenkampii R2A		Human	Clinical	+	-
	Enterobacter roggenkampii R8E		Human	Clinical	+	-
	Enterobacter roggenkampii R11		Environment	Wastewater	+	-
	Enterobacter roggenkampii SMART_269		Human	Clinical	+	-
	Enterobacter roggenkampii SMART_454		Human	Clinical	+	-
	Enterobacter roggenkampii SMART_763		Human	Clinical	+	-
	Enterobacter roggenkampii SMART_930		Human	Clinical	+	-
	Enterobacter roggenkampii ST433:953102574		Human	Clinical	+	-
	Enterobacter roggenkampii TUM15672		Human	Clinical	+	-
	Enterobacter roggenkampii UCI 39		Human	Clinical	+	-
	Enterobacter roggenkampii UCICRE 12		N/A	N/A	+	-
	Enterobacter roggenkampii WCHECl-1060	Enterobacter cloacae	Human	Clinical	+	-
	Enterobacter roggenkampii WCHEN090037		Human	Clinical	+	-
	Enterobacter roggenkampii WCHEN090065		Human	Clinical	+	-
	Enterobacter roggenkampii WCHLN045158		Human	Clinical	+	-
	Enterobacter roggenkampii WCHLN045625		Human	Clinical	+	-
	Enterobacter sesami 103D9	Enterobacter asburiae	Human	Clinical	+	-
	Enterobacter sesami 683_ECLO	Enterobacter asburiae	Human	Clinical	+	-
	Enterobacter sesami 995_ECLO	Enterobacter asburiae	Human	Clinical	+	-
	Enterobacter sesami 1027_ECLO	Enterobacter asburiae	Human	Clinical	+	-
	Enterobacter sesami 1119_ECLO	Enterobacter asburiae	Human	Clinical	+	-
	Enterobacter sesami 1135_ECLO	Enterobacter asburiae	Human	Clinical	+	-
	Enterobacter sesami 1180_ECLO	Enterobacter asburiae	Human	Clinical	+	-
	Enterobacter sesamiAMA 497	Enterobacter asburiae	Human	Clinical	+	-
	Enterobacter sesami AMA 590	Enterobacter asburiae	Human	Clinical	+	-
	Enterobacter sesami AMA 810	Enterobacter asburiae	Human	Clinical	+	-
	Enterobacter sesamiCIDEIMsCOL4	Enterobacter asburiae	Human	Clinical	+	-
	Enterobacter sesami CIDEIMsCOL5	Enterobacter asburiae	Human	Clinical	+	-
	Enterobacter sesami CRK0005	Enterobacter asburiae	Human	Clinical	+	-
	Enterobacter sesami EA_75	Enterobacter asburiae	Human	Clinical	+	-
	Enterobacter sesami EN3600	Enterobacter asburiae	Human	Clinical	+	-
	Enterobacter sesami GN02073	Enterobacter asburiae	Human	Clinical	+	-
	Enterobacter sesami GN04222	Enterobacter asburiae	Human	Clinical	+	-
	Enterobacter sesami MNCRE14	Enterobacter asburiae	Human	Clinical	+	-
	Enterobacter sesami NFIX55	Enterobacter asburiae	Human	Clinical	+	-
	Enterobacter sesami TUM10682	Enterobacter asburiae	Human	Clinical	+	-
	Enterobacter sesami TUM10688	Enterobacter asburiae	Human	Clinical	+	-
	Enterobacter sesami TUM10887	Enterobacter hormaechei	Human	N/A	+	-
	Enterobacter sesami UCI 49	Enterobacter asburiae	Human	Clinical	+	-
	Enterobacter sesami WCHEA020122	Enterobacter asburiae	Human	Clinical	+	-
	Enterobacter sesami WCHEA045222	Enterobacter asburiae	Human	Clinical	+	-
	Enterobacter sesami Si-M154	Pantoea sesami	N/A	N/A	+	-
	Enterobacter sichuanensis 35699		N/A	N/A	+	-
	Enterobacter sichuanensis A1137	Enterobacter cloacae	Human	Clinical	+	-
	Enterobacter sichuanensis DS2686	Enterobacter cloacae	Human	N/A	+	-
	Enterobacter sichuanensis DS11005	Enterobacter cloacae	Human	Clinical	+	-
	Enterobacter sichuanensis DS15987	Enterobacter cloacae	Human	Clinical	+	-
	Enterobacter sichuanensis DS18454	Enterobacter cloacae	Human	N/A	+	-
	Enterobacter sichuanensis DS36577	Enterobacter cloacae	Human	N/A	+	-
	Enterobacter sichuanensis MRY13-0312	Enterobacter cloacae	Human	N/A	+	-
	Enterobacter sichuanensis SY-70	Enterobacter cloacae	Human	Clinical	+	-
	Enterobacter sichuanensis WCHECl1597		Human	Clinical	+	-
	Enterobacter soli LF7a		N/A	N/A	+	-
	Enterobacter sp. nov 1 333_ECLO	Enterobacter asburiae	Human	Clinical	+	-
	Enterobacter sp. nov 1 895_ECLO	Enterobacter asburiae	Human	Clinical	+	-
	Enterobacter sp. nov 1 1009_ECLO	Enterobacter asburiae	Human	Clinical	+	-
	Enterobacter sp. nov 1 1011_EASB	Enterobacter asburiae	Human	Clinical	+	-
	Enterobacter sp. nov 1 1126_ECLO	Enterobacter asburiae	Human	Clinical	+	-
	Enterobacter sp. nov 1 33838	Enterobacter asburiae	N/A	N/A	+	-
	Enterobacter sp. nov 1 35642	Enterobacter asburiae	N/A	N/A	+	-
	Enterobacter sp. nov 1 BWH 31	Enterobacter asburiae	Human	Clinical	+	-
	Enterobacter sp. nov 1 C7	Enterobacter asburiae	Human	Clinical	+	-
	Enterobacter sp. nov 1 CAV1043	Enterobacter asburiae	Human	Clinical	+	-
	Enterobacter sp. nov 1 colR/S	Enterobacter cloacae	Human	Clinical	+	-
	Enterobacter sp. nov 1 e456	Enterobacter cloacae	Human	Clinical	+	-
	Enterobacter sp. nov 1 e545	Enterobacter cloacae	Human	Clinical	+	-
	Enterobacter sp. nov 1 e657	Enterobacter cloacae	Human	Clinical	+	-
	Enterobacter sp. nov 1 e669	Enterobacter cloacae	Human	Clinical	+	-
	Enterobacter sp. nov 1 e794	Enterobacter cloacae	Human	Clinical	+	-
	Enterobacter sp. nov 1 e800	Enterobacter cloacae	Human	Clinical	+	-
	Enterobacter sp. nov 1 e1044	Enterobacter cloacae	Human	Clinical	+	-
	Enterobacter sp. nov 1 e1087	Enterobacter cloacae	Human	Clinical	+	-
	Enterobacter sp. nov 1 e1339	Enterobacter cloacae	Human	Clinical	+	-
	Enterobacter sp. nov 1 e1556	Enterobacter cloacae	Human	Clinical	+	-
	Enterobacter sp. nov 1 e2022	Enterobacter cloacae	Human	Clinical	+	-
	Enterobacter sp. nov 1 e2414	Enterobacter cloacae	Human	Clinical	+	-
	Enterobacter sp. nov 1 EC_287	Enterobacter asburiae	Human	Clinical	+	-
	Enterobacter sp. nov 1 ECNIH7	Enterobacter cloacae	Environment	Human-associated	+	-
	Enterobacter sp. nov 1 ECNIH11	Enterobacter cloacae	Environment	Wastewater	+	-
	Enterobacter sp. nov 1 ECNIH16	Enterobacter cloacae	Environment	Wastewater	+	-
	Enterobacter sp. nov 1 EGD_AQ_BF12	Enterobacter asburiae	Environment	Biofouled Membrane	+	-
	Enterobacter sp. nov 1 ENIPBJ-CG1	Enterobacter asburiae	Human	Clinical	+	-
	Enterobacter sp. nov 1 FDAARGOS_77	Enterobacter cloacae	Human	N/A	+	-
	Enterobacter sp. nov 1 GEO_47_Eff_B	Enterobacter asburiae	Environment	Wastewater	+	-
	Enterobacter sp. nov 1 GN02127	Enterobacter asburiae	Human	Clinical	+	-
	Enterobacter sp. nov 1 GN02709	Enterobacter asburiae	Human	Clinical	+	-
	Enterobacter sp. nov 1 GN03140	Enterobacter asburiae	Human	Clinical	+	-
	Enterobacter sp. nov 1 GN03205	Enterobacter asburiae	Human	Clinical	+	-
	Enterobacter sp. nov 1 GN03667	Enterobacter asburiae	Human	Clinical	+	-
	Enterobacter sp. nov 1 GN05598	Enterobacter asburiae	Human	Clinical	+	-
	Enterobacter sp. nov 1 GN06315	Enterobacter asburiae	Human	Clinical	+	-
	Enterobacter sp. nov 1 JM-458T	Enterobacter asburiae	N/A	N/A	+	-
	Enterobacter sp. nov 1 MNCRE3	Enterobacter asburiae	Human	Clinical	+	-
	Enterobacter sp. nov 1 MNCRE20	Enterobacter asburiae	Human	Clinical	+	-
	Enterobacter sp. nov 1 NUH13_ECL030	Enterobacter asburiae	Human	Clinical	+	-
	Enterobacter sp. nov 1 NUH15_ECL032	Enterobacter asburiae	Human	Clinical	+	-
	Enterobacter sp. nov 1 NUH15_ECL035	Enterobacter asburiae	Human	Clinical	+	-
	Enterobacter sp. nov 1 SMART_1470	Enterobacter asburiae	Human	Clinical	+	-
	Enterobacter sp. nov 1 ST252:19870317JSK	Enterobacter asburiae	Human	Clinical	+	-
	Enterobacter sp. nov 1 ST435:939705067	Enterobacter asburiae	Human	Clinical	+	-
	Enterobacter sp. nov 1 WCHEA045006	Enterobacter asburiae	Human	Clinical	+	-
	Enterobacter sp. nov 1 WCHEA045067	Enterobacter asburiae	Human	Clinical	+	-
	Enterobacter sp. nov 1 WCHEA090058	Enterobacter asburiae	Human	Clinical	+	-
	Enterobacter sp. nov 1 YDC337-2	Enterobacter asburiae	Human	Clinical	+	-
	Enterobacter sp. nov 2 1131_ECLO	Enterobacter cloacae	Human	N/A	+	-
	Enterobacter sp. nov 2 1160_ECLO	Enterobacter cloacae	Human	N/A	+	-
	Enterobacter sp. nov 2 1161_ECLO	Enterobacter cloacae	Human	N/A	+	-
	Enterobacter sp. nov 2 C1	Enterobacter asburiae	Environment	Soil	+	-
	Enterobacter sp. nov 2 LH74	Enterobacter asburiae	Human	Clinical	+	-
	Enterobacter sp. nov 2 WCHEA045189	Enterobacter asburiae	Human	Clinical	+	-
	Enterobacter sp. nov 2 WCHEA090034	Enterobacter asburiae	Human	Clinical	+	-
	Enterobacter sp. nov 3 1216	Enterobacter asburiae	N/A	N/A	+	-
	Enterobacter sp. nov 4 WCHEA045073	Enterobacter asburiae	Human	Clinical	+	-
	Enterobacter sp. nov 5 C9	Enterobacter cancerogenus	Environment	Soil	+	-
	Enterobacter sp. nov 6 E3442	Enterobacter cloacae	Animal (crustacean)	Commensal	+	-
	Enterobacter sp. nov 7 624_ECLO	Enterobacter cloacae	Human	N/A	+	-
	Enterobacter sp. nov 7 630_ECLO	Enterobacter cloacae	Human	N/A	+	-
	Enterobacter sp. nov 7 amazonensis	Enterobacter cloacae	Environment	Freshwater	+	-
	Enterobacter sp. nov 7 CZ-1	Enterobacter cloacae	Environment	Soil	+	-
	Enterobacter sp. nov 7 JD6301	Enterobacter cloacae	Environment	Freshwater	+	-
	Enterobacter sp. nov 7 JD8715	Enterobacter cloacae	Environment	Freshwater	+	-
	Enterobacter sp. nov 8 153C2	Enterobacter hormaechei	Human	Clinical	+	+
	Enterobacter sp. nov 8 451	Enterobacter cloacae	Human	Clinical	+	+
	Enterobacter sp. nov 8 C45	Enterobacter cloacae	Human	Clinical	+	+
	Enterobacter sp. nov 8 GEN000188	Enterobacter cloacae	Human	Clinical	+	+
	Enterobacter sp. nov 8 GN06232	Enterobacter cloacae	Human	Clinical	+	+
	Enterobacter sp. nov 8 KCJK1725	Enterobacter cloacae	Animal (bovine)	Commensal	+	-
	Enterobacter sp. nov 8 KCJK1735	Enterobacter cloacae	Animal (bovine)	Commensal	+	-
	Enterobacter sp. nov 8 ND22	Enterobacter cloacae	Animal (bovine)	Commensal	+	-
	Enterobacter sp. nov 9 148H3	Enterobacter cloacae	Human	N/A	+	-
	Enterobacter sp. nov 10 e483	Enterobacter cloacae	Human	Clinical	+	+
	Enterobacter sp. nov 10 GN03164	Enterobacter cloacae	Human	Clinical	+	+
	Enterobacter sp. nov 10 GN04363	Enterobacter cloacae	Human	Clinical	+	+
	Enterobacter sp. nov 10 GN05526	Enterobacter cloacae	Human	Clinical	+	+
	Enterobacter sp. nov 11 WCHEM090044	Enterobacter mori	Human	Clinical	+	-
	Enterobacter sp. nov 12 e773	Enterobacter cloacae	Human	Clinical	+	-
	Enterobacter sp. nov 12 e1252	Enterobacter cloacae	Human	Clinical	+	-
	Escherichia albertii 05-3106		N/A	N/A	+	+
	Escherichia albertii 06-3542		Human	Clinical	+	-	flag-2 deleted
	Escherichia albertii 07-3866		N/A	N/A	+	+
	Escherichia albertii 20H38		Human	Clinical	+	+
	Escherichia albertii 24		Human	Clinical	+	-	flag-2 deleted
	Escherichia albertii 403_13		Human	Clinical	+	+
	Escherichia albertii 1551-2		Human	Clinical	+	-	flag-2 deleted
	Escherichia albertii 2012EL-1823B		N/A	N/A	+	-	flag-2 deleted
	Escherichia albertii 2013C-4143		N/A	N/A	+	-	flag-2 deleted
	Escherichia albertii 2014C-4015		N/A	N/A	+	-	flag-2 deleted
	Escherichia albertii 2014C-4356		N/A	N/A	+	-	flag-2 deleted
	Escherichia albertii 20507-2		Animal (avian)	Commensal	+	-	flag-2 deleted
	Escherichia albertii 94389		Human	N/A	+	-	flag-2 deleted
	Escherichia albertii AZK-6-2		Animal (avian)	Commensal	+	-	flag-2 deleted
	Escherichia albertii B156		N/A	N/A	+	+
	Escherichia albertii CB9786		Human	Clinical	+	-	flag-2 deleted
	Escherichia albertii CB9791		Human	Clinical	+	-	flag-2 deleted
	Escherichia albertii CB10113		Animal (feline)	Commensal	+	-	flag-2 deleted
	Escherichia albertii ChinaSP140150		Animal (bovine)	Commensal	+	-	flag-2 deleted
	Escherichia albertii E2675		Animal (avian)	Commensal	+	-	flag-2 deleted
	Escherichia albertii EC03-127		Human	Clinical	+	+
	Escherichia albertii EC03-195		Human	Clinical	+	+
	Escherichia albertii EC05-44		Human	Clinical	+	-	flag-2 deleted
	Escherichia albertii EC05-81		Human	Clinical	+	+
	Escherichia albertii EC05-160		Human	Clinical	+	+
	Escherichia albertii EC06-170		Human	Clinical	+	+
	Escherichia albertii Gifu_53		Animal (avian)	Commensal	+	-	flag-2 deleted
	Escherichia albertii Gyo_GY2		Animal (avian)	Commensal	+	+
	Escherichia albertii HIPH08472		Human	Clinical	+	-	flag-2 deleted
	Escherichia albertii Hiroshima3582		N/A	N/A	+	+
	Escherichia albertii Jun-51		N/A	N/A	+	-	flag-2 deleted
	Escherichia albertii K7394		Human	Clinical	+	+
	Escherichia albertii K7744		Human	Clinical	+	+
	Escherichia albertii K7756		Human	Clinical	+	-	flag-2 deleted
	Escherichia albertii KF1		Human	Clinical	+	+
	Escherichia albertii KU20110014		Human	Clinical	+	-	flag-2 deleted
	Escherichia albertii MBT-EA1		Environment	Food (plant produce)	+	-	flag-2 deleted
	Escherichia albertii Mex-12/320a		Human	Clinical	+	+
	Escherichia albertii Mkr3964		Human	Clinical	+	+
	Escherichia albertii Mkr3965		Human	Clinical	+	-	flag-2 deleted
	Escherichia albertii MOD1-EC1698		Human	Clinical	+	-	flag-2 deleted
	Escherichia albertii MOD1-EC1723		Human	Clinical	+	-	flag-2 deleted
	Escherichia albertii MOD1-EC1724		Human	Clinical	+	-	flag-2 deleted
	Escherichia albertii MOD1-EC1732		Human	Clinical	+	-	flag-2 deleted
	Escherichia albertii MOD1-EC1733		Human	Clinical	+	-	flag-2 deleted
	Escherichia albertii MOD1-EC5045		Human	Clinical	+	-	flag-2 deleted
	Escherichia albertii MOD1-EC5802		Environment	Food (animal produce)	+	-	flag-2 deleted
	Escherichia albertii MOD1-EC5952		Animal (avian)	Commensal	+	-	flag-2 deleted
	Escherichia albertii MOD1-EC6145		Animal (avian)	Commensal	+	-	flag-2 deleted
	Escherichia albertii NBRC 107761		Animal (avian)	Commensal	+	-	flag-2 deleted
	Escherichia albertii NCTC 9362		N/A	N/A	+	+
	Escherichia albertii NIAH_Bird_2		Animal (avian)	Commensal	+	-	flag-2 deleted
	Escherichia albertii NIAH_Bird_3		Animal (avian)	Commensal	+	-	flag-2 deleted
	Escherichia albertii NIAH_Bird_5		Animal (avian)	Commensal	+	-	flag-2 deleted
	Escherichia albertii NIAH_Bird_8		Animal (avian)	Commensal	+	+
	Escherichia albertii NIAH_Bird_13		Animal (avian)	Commensal	+	+
	Escherichia albertii NIAH_Bird_16		Animal (avian)	Commensal	+	-	flag-2 deleted
	Escherichia albertii NIAH_Bird_23		Animal (avian)	Commensal	+	-	flag-2 deleted
	Escherichia albertii NIAH_Bird_24		Animal (avian)	Commensal	+	+
	Escherichia albertii NIAH_Bird_25		Animal (avian)	Commensal	+	+
	Escherichia albertii NIAH_Bird_26		Animal (avian)	Commensal	+	-	flag-2 deleted
	Escherichia albertii TW07627		N/A	N/A	+	-	flag-2 deleted
	Escherichia albertii TW08933		Human	Commensal	+	-	flag-2 deleted
	Escherichia albertii TW15818		N/A	N/A	+	+
	Escherichia albertii U350-1		Animal (avian)	Commensal	+	-	flag-2 deleted
	Escherichia albertii ZAH-1-3		Animal (avian)	Commensal	+	-	flag-2 deleted
	Escherichia albertii ZAI-5-1		Animal (avian)	Commensal	+	+
	Escherichia albertii ZAI-52-1		Animal (avian)	Commensal	+	-	flag-2 deleted
	Escherichia coli 2-427-07_S4_C2		Human	N/A	+	+
	Escherichia coli 3-020-07_S4_C1		Human	N/A	+	+
	Escherichia coli 3-073-06_S1_C1		Human	N/A	+	+
	Escherichia coli 6-175-07_S1_C1		Human	N/A	+	-	flag-2 deleted
	Escherichia coli 6-319-05_S3_C2		Human	N/A	+	-	flag-2 deleted
	Escherichia coli 8-415-05_S4_C1		Human	N/A	+	-	flag-2 deleted
	Escherichia coli 8-415-05_S4_C2		Human	N/A	+	-	flag-2 deleted
	Escherichia coli 3003		Environment	Freshwater	+	+
	Escherichia coli 7996-1		Human	N/A	+	-	flag-2 deleted
	Escherichia coli A25922R		Human	N/A	+	-	flag-2 deleted
	Escherichia coli AA86		Animal (bovine)	Commensal	+	-	flag-2 deleted
	Escherichia coli APEC O2-211		Animal (avian)	Commensal	+	-	flag-2 deleted
	Escherichia coli ATCC 11775		Human	Clinical	+	-	flag-2 deleted
	Escherichia coli B671		N/A	N/A	+	+
	Escherichia coli BIDMC 20B		Human	Clinical	+	+
	Escherichia coli BIDMC 49b		Human	Clinical	+	-	flag-2 deleted
	Escherichia coli BIDMC 62		Human	Clinical	+	+
	Escherichia coli BIDMC 63		Human	Clinical	+	+
	Escherichia coli BIDMC 70		Human	Clinical	+	+
	Escherichia coli BIDMC 78		Human	Clinical	+	+
	Escherichia coli BWH 24		Human	Clinical	+	+
	Escherichia coli BWH 34		Human	Clinical	+	+
	Escherichia coli C9_92		Human	N/A	+	+
	Escherichia coli C262_10		Human	N/A	+	-	flag-2 deleted
	Escherichia coli C586_05		Human	N/A	+	-	flag-2 deleted
	Escherichia coli C887_10		Human	N/A	+	-	flag-2 deleted
	Escherichia coli ED1a		Human	Commensal	+	-	flag-2 deleted
	Escherichia coli GSK2024		Human	Clinical	+	-	flag-2 deleted
	Escherichia coli H223		N/A	N/A	+	-	flag-2 deleted
	Escherichia coli H252		N/A	N/A	+	-	flag-2 deleted
	Escherichia coli HM27		Human	N/A	+	-	flag-2 deleted
	Escherichia coli HVH 20 (4-5865042)		Human	Clinical	+	-	flag-2 deleted
	Escherichia coli HVH 24 (4-5985145)		Human	Clinical	+	-	flag-2 deleted
	Escherichia coli HVH 40 (4-1219782)		Human	Clinical	+	-	flag-2 deleted
	Escherichia coli HVH 55 (4-2646161)		Human	Clinical	+	-	flag-2 deleted
	Escherichia coli HVH 56 (4-2153033)		Human	Clinical	+	-	flag-2 deleted
	Escherichia coli HVH 70 (4-2963531)		Human	Clinical	+	-	flag-2 deleted
	Escherichia coli HVH 76 (4-2538717)		Human	Clinical	+	-	flag-2 deleted
	Escherichia coli HVH 80 (4-2428830)		Human	Clinical	+	-	flag-2 deleted
	Escherichia coli HVH 83 (4-2051087)		Human	Clinical	+	-	flag-2 deleted
	Escherichia coli HVH 86 (4-7026218)		Human	Clinical	+	-	flag-2 deleted
	Escherichia coli HVH 90 (4-3191362)		Human	Clinical	+	+
	Escherichia coli HVH 95 (4-6074464)		Human	Clinical	+	-	flag-2 deleted
	Escherichia coli HVH 111 (4-7039018)		Human	Clinical	+	-	flag-2 deleted
	Escherichia coli HVH 112 (4-5987253)		Human	Clinical	+	-	flag-2 deleted
	Escherichia coli HVH 116 (4-6879942)		Human	Clinical	+	-	flag-2 deleted
	Escherichia coli HVH 141 (4-5995973)		Human	Clinical	+	+
	Escherichia coli HVH 146 (4-3189767)		Human	Clinical	+	+
	Escherichia coli HVH 149 (4-4451880)		Human	Clinical	+	-	flag-2 deleted
	Escherichia coli HVH 153 (3-9344314)		Human	Clinical	+	-	flag-2 deleted
	Escherichia coli HVH 158 (4-3224287)		Human	Clinical	+	-	flag-2 deleted
	Escherichia coli HVH 159 (4-5818141)		Human	Clinical	+	-	flag-2 deleted
	Escherichia coli HVH 161 (4-3119890)		Human	Clinical	+	-	flag-2 deleted
	Escherichia coli HVH 169 (4-1075578)		Human	Clinical	+	-	flag-2 deleted
	Escherichia coli HVH 171 (4-3191958)		Human	Clinical	+	-	flag-2 deleted
	Escherichia coli HVH 177 (4-2876612)		Human	Clinical	+	-	flag-2 deleted
	Escherichia coli HVH 178 (4-3189163)		Human	Clinical	+	-	flag-2 deleted
	Escherichia coli HVH 184 (4-3343286)		Human	Clinical	+	-	flag-2 deleted
	Escherichia coli HVH 190 (4-3255514)		Human	Clinical	+	-	flag-2 deleted
	Escherichia coli HVH 192 (4-3054470)		Human	Clinical	+	-	flag-2 deleted
	Escherichia coli HVH 193 (4-3331423)		Human	Clinical	+	+
	Escherichia coli HVH 199 (4-5670322)		Human	Clinical	+	-	flag-2 deleted
	Escherichia coli HVH 205 (4-3094677)		Human	Clinical	+	+
	Escherichia coli J96		N/A	N/A	+	-	flag-2 deleted
	Escherichia coli K1		Human	Clinical	+	-	flag-2 deleted
	Escherichia coli KOEGE 30 (63a)		Human	Clinical	+	-	flag-2 deleted
	Escherichia coli KOEGE 32 (66a)		Human	Clinical	+	-	flag-2 deleted
	Escherichia coli KTE5		Human	N/A	+	-	flag-2 deleted
	Escherichia coli KTE6		Human	Clinical	+	+
	Escherichia coli KTE17		Human	Clinical	+	-	flag-2 deleted
	Escherichia coli KTE19		Human	Clinical	+	+
	Escherichia coli KTE43		Human	Clinical	+	+
	Escherichia coli KTE45		Human	Clinical	+	-	flag-2 deleted
	Escherichia coli KTE46		Human	Clinical	+	-	flag-2 deleted
	Escherichia coli KTE63		Human	N/A	+	-	flag-2 deleted
	Escherichia coli KTE67		Human	N/A	+	-	flag-2 deleted
	Escherichia coli KTE84		Human	Clinical	+	-	flag-2 deleted
	Escherichia coli KTE123		Human	N/A	+	-	flag-2 deleted
	Escherichia coli KTE148		Human	N/A	+	-	flag-2 deleted
	Escherichia coli KTE165		Human	Clinical	+	+
	Escherichia coli KTE173		Human	Clinical	+	-	flag-2 deleted
	Escherichia coli KTE175		Human	N/A	+	-	flag-2 deleted
	Escherichia coli KTE183		Human	Clinical	+	-	flag-2 deleted
	Escherichia coli KTE186		Human	N/A	+	-	flag-2 deleted
	Escherichia coli KTE188		Human	N/A	+	-	flag-2 deleted
	Escherichia coli KTE192		Human	Clinical	+	-	flag-2 deleted
	Escherichia coli KTE201		Human	N/A	+	-	flag-2 deleted
	Escherichia coli KTE217		Human	N/A	+	-	flag-2 deleted
	Escherichia coli KTE218		Human	Clinical	+	-	flag-2 deleted
	Escherichia coli KTE219		Human	N/A	+	+
	Escherichia coli KTE220		Human	N/A	+	-	flag-2 deleted
	Escherichia coli KTE227		Human	Clinical	+	-	flag-2 deleted
	Escherichia coli KTE229		Human	Clinical	+	-	flag-2 deleted
	Escherichia coli MGH107		Human	N/A	+	+
	Escherichia coli RS218		Human	Clinical	+	-	flag-2 deleted
	Escherichia coli SF-088		Human	Clinical	+	-	flag-2 deleted
	Escherichia coli SF-173		Human	Clinical	+	-	flag-2 deleted
	Escherichia coli UCD_JA17_pb		Human	Clinical	+	-	flag-2 deleted
	Escherichia coli UMEA 3585-1		Human	Clinical	+	-	flag-2 deleted
	Escherichia coli UMEA 3662-1		Human	Clinical	+	-	flag-2 deleted
	Escherichia dysenteriae 07-3308	Shigella dysenteriae	Human	Clinical	+	-	flag-2 deleted
	Escherichia dysenteriae 09BKT024447	Escherichia coli	N/A	N/A	+	-	flag-2 deleted
	Escherichia dysenteriae 10.0833	Escherichia coli	N/A	N/A	+	-	flag-2 deleted
	Escherichia dysenteriae 53-3937	Shigella dysenteriae	Human	Clinical	+	-	flag-2 deleted
	Escherichia dysenteriae 80-547	Shigella dysenteriae	Human	Clinical	+	-	flag-2 deleted
	Escherichia dysenteriae 90.0039	Escherichia coli	N/A	N/A	+	-	flag-2 deleted
	Escherichia dysenteriae 90.2281	Escherichia coli	N/A	N/A	+	-	flag-2 deleted
	Escherichia dysenteriae 95.0943	Escherichia coli	N/A	N/A	+	-	flag-2 deleted
	Escherichia dysenteriae 96.0932	Escherichia coli	N/A	N/A	+	-	flag-2 deleted
	Escherichia dysenteriae 97.0007	Escherichia coli	N/A	N/A	+	-	flag-2 deleted
	Escherichia dysenteriae 99.0672	Escherichia coli	N/A	N/A	+	-	flag-2 deleted
	Escherichia dysenteriae 99.0814	Escherichia coli	N/A	N/A	+	-	flag-2 deleted
	Escherichia dysenteriae 1617	Shigella dysenteriae	Human	Clinical	+	-	flag-2 deleted
	Escherichia dysenteriae 2886-75	Escherichia coli	Human	Clinical	+	-	flag-2 deleted
	Escherichia dysenteriae ATCC 13313	Shigella dysenteriae	Human	Clinical	+	-	flag-2 deleted
	Escherichia dysenteriae B7-1	Escherichia coli	Human	Clinical	+	-	flag-2 deleted
	Escherichia dysenteriae B26-1	Escherichia coli	Human	Clinical	+	-	flag-2 deleted
	Escherichia dysenteriae B29-1	Escherichia coli	Human	Clinical	+	-	flag-2 deleted
	Escherichia dysenteriae B29-2	Escherichia coli	Human	Clinical	+	-	flag-2 deleted
	Escherichia dysenteriae B36-1	Escherichia coli	Human	Clinical	+	-	flag-2 deleted
	Escherichia dysenteriae B94	Escherichia coli	Human	Clinical	+	-	flag-2 deleted
	Escherichia dysenteriae B95	Escherichia coli	Human	Clinical	+	-	flag-2 deleted
	Escherichia dysenteriae B102	Escherichia coli	Human	Clinical	+	-	flag-2 deleted
	Escherichia dysenteriae B107	Escherichia coli	Human	Clinical	+	-	flag-2 deleted
	Escherichia dysenteriae BU53M1	Shigella dysenteriae	Human	Clinical	+	-	flag-2 deleted
	Escherichia dysenteriae BWH 32	Escherichia coli	Human	N/A	+	-	flag-2 deleted
	Escherichia dysenteriae C12_92	Escherichia coli	Human	Clinical	+	-	flag-2 deleted
	Escherichia dysenteriae C161_11	Escherichia coli	Human	Clinical	+	-	flag-2 deleted
	Escherichia dysenteriae CB7326	Escherichia coli	N/A	N/A	+	-	flag-2 deleted
	Escherichia dysenteriae DEC3F	Escherichia coli	Human	Clinical	+	-	flag-2 deleted
	Escherichia dysenteriae E101	Escherichia coli	N/A	N/A	+	-	flag-2 deleted
	Escherichia dysenteriae EC1735	Escherichia coli	Human	Clinical	+	-	flag-2 deleted
	Escherichia dysenteriae EC1863	Escherichia coli	Human	Clinical	+	-	flag-2 deleted
	Escherichia dysenteriae EC4421	Escherichia coli	Human	Clinical	+	-	flag-2 deleted
	Escherichia dysenteriae EC4422	Escherichia coli	Human	Clinical	+	-	flag-2 deleted
	Escherichia dysenteriae EC4437	Escherichia coli	Human	Clinical	+	-	flag-2 deleted
	Escherichia dysenteriae EC4439	Escherichia coli	Human	Clinical	+	-	flag-2 deleted
	Escherichia dysenteriae FDA517	Escherichia coli	Human	Clinical	+	-	flag-2 deleted
	Escherichia dysenteriae FRIK920	Escherichia coli	Animal (bovine)	Pathogen	+	-	flag-2 deleted
	Escherichia dysenteriae FRIK1985	Escherichia coli	Animal (bovine)	Pathogen	+	-	flag-2 deleted
	Escherichia dysenteriae FRIK1990	Escherichia coli	Animal (bovine)	Pathogen	+	-	flag-2 deleted
	Escherichia dysenteriae FRIK1996	Escherichia coli	Animal (bovine)	Pathogen	+	-	flag-2 deleted
	Escherichia dysenteriae KTE112	Escherichia coli	Human	Clinical	+	-	flag-2 deleted
	Escherichia dysenteriae KTE196	Escherichia coli	Human	Clinical	+	-	flag-2 deleted
	Escherichia dysenteriae M3	Escherichia coli	Human	Clinical	+	-	flag-2 deleted
	Escherichia dysenteriae M12	Escherichia coli	Human	Clinical	+	-	flag-2 deleted
	Escherichia dysenteriae M14	Escherichia coli	Human	Clinical	+	-	flag-2 deleted
	Escherichia dysenteriae M16	Escherichia coli	Human	Clinical	+	-	flag-2 deleted
	Escherichia dysenteriae M18	Escherichia coli	Human	Clinical	+	-	flag-2 deleted
	Escherichia dysenteriae M22	Escherichia coli	Human	Clinical	+	-	flag-2 deleted
	Escherichia dysenteriae M23	Escherichia coli	Human	Clinical	+	-	flag-2 deleted
	Escherichia dysenteriae M718	Escherichia coli	N/A	N/A	+	-	flag-2 deleted
	Escherichia dysenteriae N36410PS	Escherichia coli	Animal (bovine)	Pathogen	+	-	flag-2 deleted
	Escherichia dysenteriae N37122PS	Escherichia coli	Animal (bovine)	Pathogen	+	-	flag-2 deleted
	Escherichia dysenteriae NCTC 9718	Shigella dysenteriae	Human	Clinical	+	-	flag-2 deleted
	Escherichia dysenteriae O145:H28 str. RM12761	Escherichia coli	Environment	Food (dairy)	+	-	flag-2 deleted
	Escherichia dysenteriae O145:NM str. 06-3484	Escherichia coli	Human	Clinical	+	-	flag-2 deleted
	Escherichia dysenteriae O145:NM str. 2010C-3521	Escherichia coli	Human	Clinical	+	-	flag-2 deleted
	Escherichia dysenteriae O157:H- str. H 2687	Escherichia coli	N/A	N/A	+	-	flag-2 deleted
	Escherichia dysenteriae O157:H7 str. 07-3091	Escherichia coli	Human	Clinical	+	-	flag-2 deleted
	Escherichia dysenteriae O157:H7 str. 08-4169	Escherichia coli	Human	N/A	+	-	flag-2 deleted
	Escherichia dysenteriae O157:H7 str. 1125	Escherichia coli	N/A	N/A	+	-	flag-2 deleted
	Escherichia dysenteriae O157:H7 str. 2011EL-2091	Escherichia coli	N/A	N/A	+	-	flag-2 deleted
	Escherichia dysenteriae O157:H7 str. 2011EL-2111	Escherichia coli	N/A	N/A	+	-	flag-2 deleted
	Escherichia dysenteriae O157:H7 str. 2011EL-2112	Escherichia coli	N/A	N/A	+	-	flag-2 deleted
	Escherichia dysenteriae O157:H7 str. 2011EL-2286	Escherichia coli	N/A	N/A	+	-	flag-2 deleted
	Escherichia dysenteriae O157:H7 str. 2011EL-2288	Escherichia coli	N/A	N/A	+	-	flag-2 deleted
	Escherichia dysenteriae O157:H7 str. EC1212	Escherichia coli	Human	N/A	+	-	flag-2 deleted
	Escherichia dysenteriae O157:H7 str. EC1825	Escherichia coli	Human	N/A	+	-	flag-2 deleted
	Escherichia dysenteriae O157:H7 str. EC4042	Escherichia coli	Human	Clinical	+	-	flag-2 deleted
	Escherichia dysenteriae O157:H7 str. EC4076	Escherichia coli	Human	Clinical	+	-	flag-2 deleted
	Escherichia dysenteriae O157:H7 str. EDL933	Escherichia coli	Human	Clinical	+	-	flag-2 deleted
	Escherichia dysenteriae O157:H7 str. F6749	Escherichia coli	N/A	N/A	+	-	flag-2 deleted
	Escherichia dysenteriae O157:H7 str. G5101	Escherichia coli	N/A	N/A	+	-	flag-2 deleted
	Escherichia dysenteriae O157:H7 str. H2495	Escherichia coli	N/A	N/A	+	-	flag-2 deleted
	Escherichia dysenteriae O157:H7 str. K1927	Escherichia coli	N/A	N/A	+	-	flag-2 deleted
	Escherichia dysenteriae O157:H7 str. K2188	Escherichia coli	N/A	N/A	+	-	flag-2 deleted
	Escherichia dysenteriae O157:H7 str. K2581	Escherichia coli	N/A	N/A	+	-	flag-2 deleted
	Escherichia dysenteriae O157:H7 str. K2845	Escherichia coli	N/A	N/A	+	-	flag-2 deleted
	Escherichia dysenteriae O157:H7 str. K4406	Escherichia coli	N/A	N/A	+	-	flag-2 deleted
	Escherichia dysenteriae O157:H7 str. K5806	Escherichia coli	N/A	N/A	+	-	flag-2 deleted
	Escherichia dysenteriae O157:H7 str. K5852	Escherichia coli	N/A	N/A	+	-	flag-2 deleted
	Escherichia dysenteriae O157:H7 str. K6687	Escherichia coli	N/A	N/A	+	-	flag-2 deleted
	Escherichia dysenteriae O157:H7 str. SS17	Escherichia coli	Animal (bovine)	Commensal	+	-	flag-2 deleted
	Escherichia dysenteriae O157:H7 str. TW14313	Escherichia coli	Human	Clinical	+	-	flag-2 deleted
	Escherichia dysenteriae O169:H41 str. F9792	Escherichia coli	N/A	N/A	+	-	flag-2 deleted
	Escherichia dysenteriae PA4	Escherichia coli	Human	Clinical	+	-	flag-2 deleted
	Escherichia dysenteriae PA5	Escherichia coli	Human	Clinical	+	-	flag-2 deleted
	Escherichia dysenteriae PA8	Escherichia coli	Human	Clinical	+	-	flag-2 deleted
	Escherichia dysenteriae PA10	Escherichia coli	Human	Clinical	+	-	flag-2 deleted
	Escherichia dysenteriae PA15	Escherichia coli	Human	Clinical	+	-	flag-2 deleted
	Escherichia dysenteriae PA19	Escherichia coli	Human	Clinical	+	-	flag-2 deleted
	Escherichia dysenteriae PA24	Escherichia coli	Human	Clinical	+	-	flag-2 deleted
	Escherichia dysenteriae PA40	Escherichia coli	Human	Clinical	+	-	flag-2 deleted
	Escherichia dysenteriae PA45	Escherichia coli	Human	Clinical	+	-	flag-2 deleted
	Escherichia dysenteriae PA48	Escherichia coli	Human	Clinical	+	-	flag-2 deleted
	Escherichia dysenteriae PA49	Escherichia coli	Human	Clinical	+	-	flag-2 deleted
	Escherichia dysenteriae Sd197	Shigella dysenteriae	Human	Clinical	+	-
	Escherichia dysenteriae WRSd3	Shigella dysenteriae	Human	Clinical	+	-	flag-2 deleted
	Escherichia dysenteriae WRSd5	Shigella dysenteriae	Human	Clinical	+	-	flag-2 deleted
	Escherichia fergusonii ATCC 35469		Human	Commensal	+	-	flag-2 deleted
	Escherichia fergusonii B253		N/A	N/A	+	-	flag-2 deleted
	Escherichia fergusonii ECD227		Animal (avian)	Commensal	+	-	flag-2 deleted
	Escherichia fergusonii EFCF053		Animal (avian)	Commensal	+	-	flag-2 deleted
	Escherichia fergusonii EFCF056		Animal (avian)	Commensal	+	-	flag-2 deleted
	Escherichia fergusonii GTA-EF02		Environment	Food (animal produce)	+	-	flag-2 deleted
	Escherichia fergusonii GTA-EF03		Environment	Food (animal produce)	+	-	flag-2 deleted
	Escherichia fergusonii GTA-EF04		Environment	Food (animal produce)	+	-	flag-2 deleted
	Escherichia fergusonii MOD1-EC5837		Animal (porcine)	Commensal	+	-	flag-2 deleted
	Escherichia fergusonii MOD1-EC6349		Animal (avian)	Commensal	+	-	flag-2 deleted
	Escherichia fergusonii YH17130		Animal (avian)	Commensal	+	+
	Escherichia fergusonii YH17132		Animal (avian)	Commensal	+	+
	Escherichia flexneri 1DT-1	Shigella sonnei	Human	Clinical	+	-	flag-2 deleted
	Escherichia flexneri 2a BS1059	Shigella flexneri	Human	Clinical	+	-	flag-2 deleted
	Escherichia flexneri 08-0280	Shigella boydii	Human	Clinical	+	-
	Escherichia flexneri 08-2675	Shigella boydii	Human	Clinical	+	-
	Escherichia flexneri 09-0344	Shigella boydii	Human	Clinical	+	-
	Escherichia flexneri 09-1032	Shigella sonnei	Human	Clinical	+	-	flag-2 deleted
	Escherichia flexneri 09-2245	Shigella sonnei	Human	Clinical	+	-	flag-2 deleted
	Escherichia flexneri 53G	Shigella sonnei	Human	Clinical	+	-	flag-2 deleted
	Escherichia flexneri 260_SBOY	Shigella boydii	Human	Clinical	+	-	flag-2 deleted
	Escherichia flexneri 271_SSON	Shigella sonnei	Human	Clinical	+	+
	Escherichia flexneri 272_SBOY	Shigella boydii	Human	Clinical	+	+
	Escherichia flexneri 965-58	Shigella boydii	Human	Clinical	+	-	flag-2 deleted
	Escherichia flexneri 1141_SBOY	Shigella boydii	Human	Clinical	+	+
	Escherichia flexneri 2850-71	Shigella flexneri	Human	Clinical	+	-	flag-2 deleted
	Escherichia flexneri 4822-66	Shigella sonnei	Human	Clinical	+	-	flag-2 deleted
	Escherichia flexneri 6603-63	Shigella flexneri	Human	Clinical	+	-	flag-2 deleted
	Escherichia flexneri 35401ss_1	Shigella sonnei	Human	Clinical	+	-	flag-2 deleted
	Escherichia flexneri 51581	Shigella flexneri	Human	Clinical	+	-	flag-2 deleted
	Escherichia flexneri 53638	Escherichia coli	Human	Clinical	+	+
	Escherichia flexneri 82205	Shigella sonnei	Human	Clinical	+	-	flag-2 deleted
	Escherichia flexneri 82896	Shigella sonnei	Human	Clinical	+	-	flag-2 deleted
	Escherichia flexneri 85719	Shigella sonnei	Human	Clinical	+	-	flag-2 deleted
	Escherichia flexneri 87670	Shigella sonnei	Human	Clinical	+	-	flag-2 deleted
	Escherichia flexneri 100706	Shigella boydii	Human	Clinical	+	-	flag-2 deleted
	Escherichia flexneri 124521	Shigella sonnei	Human	Clinical	+	-	flag-2 deleted
	Escherichia flexneri 144358	Shigella sonnei	Human	Clinical	+	-	flag-2 deleted
	Escherichia flexneri 144376	Shigella sonnei	Human	Clinical	+	-	flag-2 deleted
	Escherichia flexneri 601294	Shigella boydii	Human	Clinical	+	-
	Escherichia flexneri 602339_II	Shigella boydii	Human	Clinical	+	-
	Escherichia flexneri 602988	Shigella boydii	Human	Clinical	+	-
	Escherichia flexneri 603210	Shigella boydii	Human	Clinical	+	-	flag-2 deleted
	Escherichia flexneri 2001025	Shigella flexneri	Human	Clinical	+	-	flag-2 deleted
	Escherichia flexneri 2001044	Shigella flexneri	Human	Clinical	+	-	flag-2 deleted
	Escherichia flexneri 2001048	Shigella flexneri	Human	Clinical	+	-	flag-2 deleted
	Escherichia flexneri 2002021	Shigella flexneri	Human	Clinical	+	-	flag-2 deleted
	Escherichia flexneri 2002035	Shigella flexneri	Human	Clinical	+	-	flag-2 deleted
	Escherichia flexneri 2002069	Shigella flexneri	Human	Clinical	+	-	flag-2 deleted
	Escherichia flexneri 2003035	Shigella flexneri	Human	Clinical	+	-	flag-2 deleted
	Escherichia flexneri 2003036	Shigella flexneri	Human	Clinical	+	-	flag-2 deleted
	Escherichia flexneri 2005051	Shigella flexneri	Human	Clinical	+	-	flag-2 deleted
	Escherichia flexneri 19920319_1361378	Shigella sonnei	Human	Clinical	+	-	flag-2 deleted
	Escherichia flexneri 20041367_1361369	Shigella sonnei	Human	Clinical	+	-	flag-2 deleted
	Escherichia flexneri 20061309_1361392	Shigella sonnei	Human	Clinical	+	-	flag-2 deleted
	Escherichia flexneri ATCC 9753	Shigella dysenteriae	Human	Clinical	+	-	flag-2 deleted
	Escherichia flexneri ATCC 12038	Shigella dysenteriae	Human	Clinical	+	-	flag-2 deleted
	Escherichia flexneri ATCC 49347	Shigella dysenteriae	Human	Clinical	+	-	flag-2 deleted
	Escherichia flexneri ATCC 49550	Shigella dysenteriae	Human	Clinical	+	-	flag-2 deleted
	Escherichia flexneri ATCC 49812	Shigella boydii	Human	Clinical	+	-	flag-2 deleted
	Escherichia flexneri BCW_4869	Shigella boydii	N/A	N/A	+	-	flag-2 deleted
	Escherichia flexneri BCW_4870	Shigella dysenteriae	N/A	N/A	+	-	flag-2 deleted
	Escherichia flexneri BCW_4872	Shigella dysenteriae	N/A	N/A	+	-	flag-2 deleted
	Escherichia flexneri BIDMC 37	Escherichia coli	Human	Clinical	+	-	flag-2 deleted
	Escherichia flexneri BIDMC 59	Escherichia coli	Human	Clinical	+	-	flag-2 deleted
	Escherichia flexneri BS1058	Shigella sonnei	Human	Clinical	+	-	flag-2 deleted
	Escherichia flexneri CCH060	Shigella flexneri	Human	Clinical	+	-	flag-2 deleted
	Escherichia flexneri CFSAN010956	Shigella dysenteriae	Human	Clinical	+	-
	Escherichia flexneri DH1	Escherichia coli	Human	Commensal	+	-	flag-2 deleted
	Escherichia flexneri ECSW+11	Shigella boydii	Animal (porcine)	Commensal	+	+
	Escherichia flexneri ESBL-A07-8-2	Shigella boydii	Animal (porcine)	Commensal	+	+
	Escherichia flexneri ESBL-A16-4-1	Shigella boydii	Animal (porcine)	Commensal	+	+
	Escherichia flexneri ESBL-T013	Shigella boydii	Human	Clinical	+	+
	Escherichia flexneri ESBL-W3-2	Shigella boydii	Environment	Wastewater	+	-	flag-2 deleted
	Escherichia flexneri F3189_PFGE 3	Shigella sonnei	Human	Clinical	+	-	flag-2 deleted
	Escherichia flexneri FC1676	Shigella boydii	Human	Clinical	+	-
	Escherichia flexneri G1227	Shigella boydii	Human	Clinical	+	-
	Escherichia flexneri H103560477	Shigella sonnei	Human	Clinical	+	-	flag-2 deleted
	Escherichia flexneri HVH 195 (3-7155360)	Escherichia coli	Human	Clinical	+	-	flag-2 deleted
	Escherichia flexneri IMT2125	Escherichia coli	Animal (avian)	Pathogen	+	-	flag-2 deleted
	Escherichia flexneri K-304	Shigella flexneri	Human	Clinical	+	-	flag-2 deleted
	Escherichia flexneri K-404	Shigella flexneri	Human	Clinical	+	-	flag-2 deleted
	Escherichia flexneri K-1770	Shigella flexneri	Human	Clinical	+	-	flag-2 deleted
	Escherichia flexneri KTE29	Escherichia coli	Human	Clinical	+	+
	Escherichia flexneri KTE91	Escherichia coli	Human	Clinical	+	+
	Escherichia flexneri KTE135	Escherichia coli	Human	Clinical	+	+
	Escherichia flexneri KTE184	Escherichia coli	Human	Clinical	+	+
	Escherichia flexneri KTE197	Escherichia coli	Human	Clinical	+	+
	Escherichia flexneri KTE203	Escherichia coli	Human	Clinical	+	-	flag-2 deleted
	Escherichia flexneri KTE233	Escherichia coli	Human	Clinical	+	-	flag-2 deleted
	Escherichia flexneri NCTC12985	Shigella boydii	Human	Clinical	+	-
	Escherichia flexneri O104:H4 str. ON2010	Escherichia coli	Human	Clinical	+	-	flag-2 deleted
	Escherichia flexneri S6162	Shigella flexneri	Human	Clinical	+	-	flag-2 deleted
	Escherichia flexneri S6554	Shigella dysenteriae	Human	Clinical	+	-
	Escherichia flexneri S6585	Shigella flexneri	Human	Clinical	+	-	flag-2 deleted
	Escherichia flexneri SD1D	Shigella dysenteriae	Human	Clinical	+	-	flag-2 deleted
	Escherichia flexneri SEC470	Escherichia coli	Animal (porcine)	Pathogen	+	-	flag-2 deleted
	Escherichia flexneri sh07-1018	Shigella sonnei	Human	Clinical	+	-	flag-2 deleted
	Escherichia flexneri Sh1166_440936	Shigella sonnei	Human	Clinical	+	-	flag-2 deleted
	Escherichia flexneri Sh2073_441039	Shigella sonnei	Human	Clinical	+	-	flag-2 deleted
	Escherichia flexneri Sh41191_401054	Shigella sonnei	Human	Clinical	+	-	flag-2 deleted
	Escherichia flexneri Sh55623_401055	Shigella sonnei	Human	Clinical	+	-	flag-2 deleted
	Escherichia flexneri Shi06HN023	Shigella flexneri	Human	Clinical	+	-	flag-2 deleted
	Escherichia flexneri Shi06HN091	Shigella flexneri	Human	Clinical	+	-	flag-2 deleted
	Escherichia flexneri Shi06HN159	Shigella flexneri	Human	Clinical	+	-	flag-2 deleted
	Escherichia flexneri Shi06SX36	Shigella flexneri	Human	Clinical	+	-	flag-2 deleted
	Escherichia flexneri ShIB2026_440828	Shigella sonnei	Human	Clinical	+	-	flag-2 deleted
	Escherichia flexneri ShIB2493_440829	Shigella sonnei	Human	Clinical	+	-	flag-2 deleted
	Escherichia flexneri ShIB687_401085	Shigella sonnei	Human	Clinical	+	-	flag-2 deleted
	Escherichia flexneri ShIB690_401086	Shigella sonnei	Human	Clinical	+	-	flag-2 deleted
	Escherichia flexneri UMEA 3682-1	Escherichia coli	Human	Clinical	+	+
	Escherichia flexneri Y BS1060	Shigella flexneri	Human	Clinical	+	-	flag-2 deleted
	Escherichia marmotae 12_Esco_HA-NL		Human	Clinical	+	-	flag-2 deleted
	Escherichia marmotae 12b_Esco_HA-NL		Human	Clinical	+	-	flag-2 deleted
	Escherichia marmotae B116		Human	Clinical	+	-	flag-2 deleted
	Escherichia marmotae BCW_4868	Shigella boydii	N/A	N/A	+	-	flag-2 deleted
	Escherichia marmotae BS984	Shigella boydii	Human	Clinical	+	-	flag-2 deleted
	Escherichia marmotae E1118		N/A	N/A	+	+
	Escherichia marmotae HT073016		Animal (rodent)	Commensal	+	+
	Escherichia marmotae SC326		Environment	Water	+	-	flag-2 deleted
	Escherichia marmotae SC329		Environment	Water	+	-	flag-2 deleted
	Escherichia marmotae SC330		Environment	Water	+	-	flag-2 deleted
	Escherichia marmotae SC331		Environment	Water	+	-	flag-2 deleted
	Escherichia marmotae SC337		Environment	Water	+	-	flag-2 deleted
	Escherichia marmotae SC341		Environment	Water	+	-	flag-2 deleted
	Escherichia marmotae SC342		Environment	Water	+	-	flag-2 deleted
	Escherichia marmotae SC344		Environment	Water	+	-	flag-2 deleted
	Escherichia marmotae SC345		Environment	Water	+	-	flag-2 deleted
	Escherichia sp. nov 1 1.2741	Escherichia coli	Animal (bovine)	Commensal	+	+
	Escherichia sp. nov 1 2-011-08_S1_C1	Escherichia coli	Human	N/A	+	-	flag-2 deleted
	Escherichia sp. nov 1 2-156-04_S3_C2	Escherichia coli	Human	N/A	+	-	flag-2 deleted
	Escherichia sp. nov 1 89-3506	Escherichia coli	N/A	N/A	+	-	flag-2 deleted
	Escherichia sp. nov 1 2013C-4282	Escherichia coli	Human	N/A	+	-	flag-2 deleted
	Escherichia sp. nov 1 100885	Escherichia coli	Human	Clinical	+	+
	Escherichia sp. nov 1 102928	Escherichia coli	Human	Clinical	+	+
	Escherichia sp. nov 1 103199	Escherichia coli	Human	Clinical	+	+
	Escherichia sp. nov 1 600035	Escherichia coli	Human	Clinical	+	+
	Escherichia sp. nov 1 600555	Escherichia coli	Human	Clinical	+	-	flag-2 deleted
	Escherichia sp. nov 1 601028	Escherichia coli	Human	Clinical	+	-	flag-2 deleted
	Escherichia sp. nov 1 602720	Escherichia coli	Human	Clinical	+	-	flag-2 deleted
	Escherichia sp. nov 1 700324	Escherichia coli	Human	Clinical	+	+
	Escherichia sp. nov 1 B8S18Com	Escherichia coli	Environment	Food (animal produce)	+	-	flag-2 deleted
	Escherichia sp. nov 1 E1642	Escherichia coli	Human	Clinical	+	+
	Escherichia sp. nov 1 EC2_2	Escherichia coli	Animal (avian)	N/A	+	-	flag-2 deleted
	Escherichia sp. nov 1 ED1914	Escherichia coli	Environment	Food (plant produce)	+	+
	Escherichia sp. nov 1 FE95160	Escherichia coli	Animal (bovine)	Commensal	+	+
	Escherichia sp. nov 1 KCJK6238	Escherichia coli	Animal (bovine)	Commensal	+	+
	Escherichia sp. nov 1 M863	Escherichia coli	N/A	N/A	+	-	flag-2 deleted
	Escherichia sp. nov 1 OLC991	Escherichia coli	N/A	N/A	+	-	flag-2 deleted
	Escherichia sp. nov 1 OLC999	Escherichia coli	N/A	N/A	+	+
	Escherichia sp. nov 1 OLC1269	Escherichia coli	N/A	N/A	+	-	flag-2 deleted
	Escherichia sp. nov 1 OLC1334	Escherichia coli	N/A	N/A	+	-	flag-2 deleted
	Escherichia sp. nov 1 STEC_7v	Escherichia coli	Human	Clinical	+	+
	Escherichia sp. nov 1 TW10509	Escherichia coli	N/A	N/A	+	+
	Escherichia sp. nov 2 1-250-04_S1_C2	Escherichia coli	Human	N/A	+	-	flag-2 deleted
	Escherichia sp. nov 2 1-250-04_S1_C3	Escherichia coli	Human	N/A	+	-	flag-2 deleted
	Escherichia sp. nov 2 1-392-07_S1_C2	Escherichia coli	Human	N/A	+	-	flag-2 deleted
	Escherichia sp. nov 2 2-316-03_S1_C1	Escherichia coli	Human	N/A	+	-	flag-2 deleted
	Escherichia sp. nov 2 2-316-03_S1_C2	Escherichia coli	Human	N/A	+	-	flag-2 deleted
	Escherichia sp. nov 2 2-316-03_S4_C1	Escherichia coli	Human	N/A	+	-	flag-2 deleted
	Escherichia sp. nov 2 5-366-08_S1_C1	Escherichia coli	Human	N/A	+	+
	Escherichia sp. nov 2 6-175-07_S1_C2	Escherichia coli	Human	N/A	+	-	flag-2 deleted
	Escherichia sp. nov 2 6-175-07_S1_C3	Escherichia coli	Human	N/A	+	-	flag-2 deleted
	Escherichia sp. nov 2 042	Escherichia coli	N/A	N/A	+	+
	Escherichia sp. nov 2 435	Escherichia coli	Human	Clinical	+	-	flag-2 deleted
	Escherichia sp. nov 2 907672	Escherichia coli	Human	Commensal	+	+
	Escherichia sp. nov 2 908573	Escherichia coli	Human	Commensal	+	-	flag-2 deleted
	Escherichia sp. nov 2 112469215-isolate1	Escherichia coli	Human	Clinical	+	+
	Escherichia sp. nov 2 AB42602061-isolate1	Escherichia coli	Human	Clinical	+	+
	Escherichia sp. nov 2 ATCC 12039	Shigella dysenteriae	Human	Clinical	+	-	flag-2 deleted
	Escherichia sp. nov 2 B367	Escherichia coli	N/A	N/A	+	-	flag-2 deleted
	Escherichia sp. nov 2 BIDMC 3	Escherichia coli	Human	N/A	+	-	flag-2 deleted
	Escherichia sp. nov 2 BIDMC 6	Escherichia coli	Human	N/A	+	-	flag-2 deleted
	Escherichia sp. nov 2 BIDMC 17B	Escherichia coli	N/A	N/A	+	-	flag-2 deleted
	Escherichia sp. nov 2 BIDMC 19B	Escherichia coli	Human	N/A	+	-	flag-2 deleted
	Escherichia sp. nov 2 BIDMC 19C	Escherichia coli	Human	Clinical	+	-	flag-2 deleted
	Escherichia sp. nov 2 BIDMC 43a	Escherichia coli	Human	Clinical	+	-	flag-2 deleted
	Escherichia sp. nov 2 BIDMC 77	Escherichia coli	Human	Clinical	+	-	flag-2 deleted
	Escherichia sp. nov 2 BIDMC 82	Escherichia coli	Human	N/A	+	-	flag-2 deleted
	Escherichia sp. nov 2 BWH 40	Escherichia coli	Human	Clinical	+	-	flag-2 deleted
	Escherichia sp. nov 2 ECH+06	Shigella boydii	Human	Clinical	+	-	flag-2 deleted
	Escherichia sp. nov 2 ECH+23	Shigella boydii	Human	Clinical	+	-	flag-2 deleted
	Escherichia sp. nov 2 ECPSTH05	Shigella boydii	Human	Clinical	+	-	flag-2 deleted
	Escherichia sp. nov 2 FVEC1302	Escherichia coli	N/A	N/A	+	+
	Escherichia sp. nov 2 FVEC1412	Escherichia coli	N/A	N/A	+	+
	Escherichia sp. nov 2 HM26	Escherichia coli	Human	Clinical	+	-	flag-2 deleted
	Escherichia sp. nov 2 HVH 22 (4-2258986)	Escherichia coli	Human	Clinical	+	+
	Escherichia sp. nov 2 HVH 41 (4-2677849)	Escherichia coli	Human	Clinical	+	-	flag-2 deleted
	Escherichia sp. nov 2 HVH 43 (4-2173468)	Escherichia coli	Human	Clinical	+	-	flag-2 deleted
	Escherichia sp. nov 2 HVH 65 (4-2262045)	Escherichia coli	Human	Clinical	+	-	flag-2 deleted
	Escherichia sp. nov 2 HVH 88 (4-5854636)	Escherichia coli	Human	Clinical	+	+
	Escherichia sp. nov 2 HVH 106 (4-6881831)	Escherichia coli	Human	Clinical	+	+
	Escherichia sp. nov 2 HVH 110 (4-6978754)	Escherichia coli	Human	Clinical	+	+
	Escherichia sp. nov 2 HVH 134 (4-6073441)	Escherichia coli	Human	Clinical	+	+
	Escherichia sp. nov 2 HVH 135 (4-4449320)	Escherichia coli	Human	Clinical	+	+
	Escherichia sp. nov 2 HVH 140 (4-5894387)	Escherichia coli	Human	Clinical	+	+
	Escherichia sp. nov 2 HVH 145 (4-5672112)	Escherichia coli	Human	Clinical	+	+
	Escherichia sp. nov 2 HVH 151 (4-5755573)	Escherichia coli	Human	Clinical	+	+
	Escherichia sp. nov 2 HVH 163 (4-4697553)	Escherichia coli	Human	Clinical	+	+
	Escherichia sp. nov 2 HVH 167 (4-6073565)	Escherichia coli	Human	Clinical	+	+
	Escherichia sp. nov 2 HVH 173 (3-9175482)	Escherichia coli	Human	Clinical	+	+
	Escherichia sp. nov 2 HVH 187 (4-4471660)	Escherichia coli	Human	Clinical	+	-	flag-2 deleted
	Escherichia sp. nov 2 HVH 206 (4-3128229)	Escherichia coli	Human	Clinical	+	+
	Escherichia sp. nov 2 HVH 208 (4-3112292)	Escherichia coli	Human	Clinical	+	+
	Escherichia sp. nov 2 HVH 215 (4-3008371)	Escherichia coli	Human	Clinical	+	+
	Escherichia sp. nov 2 HVH 223 (4-2976528)	Escherichia coli	Human	Clinical	+	+
	Escherichia sp. nov 2 IAI39	Escherichia coli	Human	Clinical	+	-	flag-2 deleted
	Escherichia sp. nov 2 IS5	Escherichia coli	Human	Clinical	+	-	flag-2 deleted
	Escherichia sp. nov 2 KOEGE 118 (317a)	Escherichia coli	Human	Clinical	+	-	flag-2 deleted
	Escherichia sp. nov 2 KTE9	Escherichia coli	Human	Clinical	+	-	flag-2 deleted
	Escherichia sp. nov 2 KTE20	Escherichia coli	Human	Clinical	+	+
	Escherichia sp. nov 2 KTE24	Escherichia coli	Human	Clinical	+	+
	Escherichia sp. nov 2 KTE38	Escherichia coli	Human	Clinical	+	+
	Escherichia sp. nov 2 KTE50	Escherichia coli	Human	Clinical	+	-	flag-2 deleted
	Escherichia sp. nov 2 KTE54	Escherichia coli	Human	Clinical	+	+
	Escherichia sp. nov 2 KTE68	Escherichia coli	Human	N/A	+	+
	Escherichia sp. nov 2 KTE69	Escherichia coli	Human	N/A	+	+
	Escherichia sp. nov 2 KTE70	Escherichia coli	Human	N/A	+	+
	Escherichia sp. nov 2 KTE79	Escherichia coli	Human	Clinical	+	+
	Escherichia sp. nov 2 KTE83	Escherichia coli	Human	N/A	+	+
	Escherichia sp. nov 2 KTE98	Escherichia coli	Human	Clinical	+	-	flag-2 deleted
	Escherichia sp. nov 2 KTE115	Escherichia coli	Human	Clinical	+	-	flag-2 deleted
	Escherichia sp. nov 2 KTE121	Escherichia coli	Human	N/A	+	-	flag-2 deleted
	Escherichia sp. nov 2 KTE127	Escherichia coli	Human	N/A	+	+
	Escherichia sp. nov 2 KTE128	Escherichia coli	Human	Clinical	+	+
	Escherichia sp. nov 2 KTE134	Escherichia coli	Human	N/A	+	+
	Escherichia sp. nov 2 KTE140	Escherichia coli	Human	Clinical	+	-	flag-2 deleted
	Escherichia sp. nov 2 KTE144	Escherichia coli	Human	N/A	+	-	flag-2 deleted
	Escherichia sp. nov 2 KTE146	Escherichia coli	Human	N/A	+	-	flag-2 deleted
	Escherichia sp. nov 2 KTE147	Escherichia coli	Human	Clinical	+	-	flag-2 deleted
	Escherichia sp. nov 2 KTE158	Escherichia coli	Human	Clinical	+	+
	Escherichia sp. nov 2 KTE181	Escherichia coli	Human	Clinical	+	+
	Escherichia sp. nov 2 KTE190	Escherichia coli	Human	Clinical	+	-	flag-2 deleted
	Escherichia sp. nov 2 KTE202	Escherichia coli	Human	Clinical	+	-	flag-2 deleted
	Escherichia sp. nov 2 KTE204	Escherichia coli	Human	Clinical	+	+
	Escherichia sp. nov 2 KTE213	Escherichia coli	Human	Clinical	+	-	flag-2 deleted
	Escherichia sp. nov 2 KTE235	Escherichia coli	Human	Clinical	+	+
	Escherichia sp. nov 2 KTE237	Escherichia coli	Human	Clinical	+	-	flag-2 deleted
	Escherichia sp. nov 2 LAU-EC4	Escherichia coli	Human	Clinical	+	-	flag-2 deleted
	Escherichia sp. nov 2 LAU-EC5	Escherichia coli	Human	Clinical	+	-	flag-2 deleted
	Escherichia sp. nov 2 LAU-EC10	Escherichia coli	Human	Clinical	+	-	flag-2 deleted
	Escherichia sp. nov 2 M12	Escherichia coli	Animal (bovine)	Pathogen	+	-	flag-2 deleted
	Escherichia sp. nov 2 MC21	Escherichia coli	Human	Clinical	+	+
	Escherichia sp. nov 2 MC23	Escherichia coli	Human	Clinical	+	+
	Escherichia sp. nov 2 MC6003	Escherichia coli	Human	Clinical	+	+
	Escherichia sp. nov 2 MGH 58	Escherichia coli	Human	Clinical	+	+
	Escherichia sp. nov 2 NCCP 15653	Escherichia coli	N/A	N/A	+	-	flag-2 deleted
	Escherichia sp. nov 2 PCN079	Escherichia coli	N/A	N/A	+	-	flag-2 deleted
	Escherichia sp. nov 2 TA124	Escherichia coli	N/A	N/A	+	-	flag-2 deleted
	Escherichia sp. nov 2 TA143	Escherichia coli	N/A	N/A	+	-	flag-2 deleted
	Escherichia sp. nov 2 TA255	Escherichia coli	N/A	N/A	+	+
	Escherichia sp. nov 2 TA280	Escherichia coli	N/A	N/A	+	+
	Escherichia sp. nov 2 UCI 57	Escherichia coli	Human	N/A	+	-	flag-2 deleted
	Escherichia sp. nov 2 UMEA 3144-1	Escherichia coli	Human	Clinical	+	-	flag-2 deleted
	Franconibacter helveticus 413_SENT		Human	Clinical	+	-
	Franconibacter helveticus 513		Environment	Food (plant produce)	+	-
	Franconibacter helveticus 1159		Environment	Food (plant produce)	+	-
	Franconibacter helveticus CS-23		Human	Clinical	+	-
	Franconibacter helveticus LMG 23732		Environment	Food (plant produce)	+	-
	Franconibacter pulveris 601		Environment	Food (plant produce)	+	-
	Franconibacter pulveris 1160		Environment	Food (plant produce)	+	-
	Franconibacter pulveris DJ34		Environment	Soil	+	-
	Franconibacter pulveris DSM 19144		Environment	Food (plant produce)	+	-
	Franconibacter pulveris LMG 24059		Environment	Food (milk powder)	+	-
	Klebsiella Clade A (Klebsiella aerogenes 86_EAER)		Human	Clinical	+	-
	Klebsiella Clade A (Klebsiella aerogenes 151_EAER)		Human	Clinical	+	-
	Klebsiella Clade A (Klebsiella aerogenes 170_EAER)		Human	Clinical	+	-
	Klebsiella Clade A (Klebsiella aerogenes 225_EAER)		Human	Clinical	+	-
	Klebsiella Clade A (Klebsiella aerogenes 682_EAER)		Human	Clinical	+	-
	Klebsiella Clade A (Klebsiella aerogenes 965_EAER)		Human	Clinical	+	-
	Klebsiella Clade A (Klebsiella aerogenes 1019_EAER)		Human	Clinical	+	-
	Klebsiella Clade A (Klebsiella aerogenes 1020_EAER)		Human	Clinical	+	-
	Klebsiella Clade A (Klebsiella aerogenes 1277_EAER)		Human	Clinical	+	-
	Klebsiella Clade A (Klebsiella aerogenes 1278_EAER)		Human	Clinical	+	-
	Klebsiella Clade A (Klebsiella aerogenes 1281_EAER)		Human	Clinical	+	-
	Klebsiella Clade A (Klebsiella aerogenes 1282_EAER)		Human	Clinical	+	-
	Klebsiella Clade A (Klebsiella aerogenes 28944)		N/A	N/A	+	-
	Klebsiella Clade A (Klebsiella aerogenes 32540)		N/A	N/A	+	-
	Klebsiella Clade A (Klebsiella aerogenes 33850)		N/A	N/A	+	-
	Klebsiella Clade A (Klebsiella aerogenes 35003)		N/A	N/A	+	-
	Klebsiella Clade A (Klebsiella aerogenes 35005)		N/A	N/A	+	-
	Klebsiella Clade A (Klebsiella aerogenes 35006)		N/A	N/A	+	-
	Klebsiella Clade A (Klebsiella aerogenes 35007)		N/A	N/A	+	-
	Klebsiella Clade A (Klebsiella aerogenes 35715)		N/A	N/A	+	-
	Klebsiella Clade A (Klebsiella aerogenes 42193)		N/A	N/A	+	-
	Klebsiella Clade A (Klebsiella aerogenes 44247)		N/A	N/A	+	-
	Klebsiella Clade A (Klebsiella aerogenes AR_0007)		Human	Clinical	+	-
	Klebsiella Clade A (Klebsiella aerogenes AR_0009)		Human	Clinical	+	-
	Klebsiella Clade A (Klebsiella aerogenes AR_0018)		Human	Clinical	+	-
	Klebsiella Clade A (Klebsiella aerogenes AR_0062)		Human	Clinical	+	-
	Klebsiella Clade A (Klebsiella aerogenes AR_0161)		Human	Clinical	+	-
	Klebsiella Clade A (Klebsiella aerogenes B3)		Environment	Food (plant produce)	+	-
	Klebsiella Clade A (Klebsiella aerogenes CAV1320)		Human	Clinical	+	-
	Klebsiella Clade A (Klebsiella aerogenes CDC UA0804-01)		Human	Clinical	+	-
	Klebsiella Clade A (Klebsiella aerogenes FDAARGOS_139)		Human	Clinical	+	-
	Klebsiella Clade A (Klebsiella aerogenes FDAARGOS_152)		Human	Clinical	+	-
	Klebsiella Clade A (Klebsiella aerogenes FDAARGOS_327)		Human	Clinical	+	-
	Klebsiella Clade A (Klebsiella aerogenes FDAARGOS_363)		Human	Clinical	+	-
	Klebsiella Clade A (Klebsiella aerogenes FDAARGOS_513)		Human	Clinical	+	-
	Klebsiella Clade A (Klebsiella aerogenes FGI35)		Human	Clinical	+	-
	Klebsiella Clade A (Klebsiella aerogenes G7)		Human	Clinical	+	-
	Klebsiella Clade A (Klebsiella aerogenes GCSL-DIFS-311)		Animal (fish)	Commensal	+	-
	Klebsiella Clade A (Klebsiella aerogenes GN02079)		Human	Clinical	+	-
	Klebsiella Clade A (Klebsiella aerogenes GN02126)		Human	Clinical	+	-
	Klebsiella Clade A (Klebsiella aerogenes GN02154)		Human	Clinical	+	-
	Klebsiella Clade A (Klebsiella aerogenes GN02173)		Human	Clinical	+	-
	Klebsiella Clade A (Klebsiella aerogenes GN02278)		Human	Clinical	+	-
	Klebsiella Clade A (Klebsiella aerogenes GN02286)		Human	Clinical	+	-
	Klebsiella Clade A (Klebsiella aerogenes GN02326)		Human	Clinical	+	-
	Klebsiella Clade A (Klebsiella aerogenes GN02329)		Human	Clinical	+	-
	Klebsiella Clade A (Klebsiella aerogenes GN02355)		Human	Clinical	+	-
	Klebsiella Clade A (Klebsiella aerogenes GN02384)		Human	Clinical	+	-
	Klebsiella Clade A (Klebsiella aerogenes GN02420)		Human	Clinical	+	-
	Klebsiella Clade A (Klebsiella aerogenes GN02464)		Human	Clinical	+	-
	Klebsiella Clade A (Klebsiella aerogenes GN02499)		Human	Clinical	+	-
	Klebsiella Clade A (Klebsiella aerogenes GN02509)		Human	Clinical	+	-
	Klebsiella Clade A (Klebsiella aerogenes GN02525)		Human	Clinical	+	-
	Klebsiella Clade A (Klebsiella aerogenes GN02694)		Human	Clinical	+	-
	Klebsiella Clade A (Klebsiella aerogenes GN02710)		Human	Clinical	+	-
	Klebsiella Clade A (Klebsiella aerogenes GN02761)		Human	Clinical	+	-
	Klebsiella Clade A (Klebsiella aerogenes GN02770)		Human	Clinical	+	-
	Klebsiella Clade A (Klebsiella aerogenes GN03019)		Human	Clinical	+	-
	Klebsiella Clade A (Klebsiella aerogenes GN03543)		Human	Clinical	+	-
	Klebsiella Clade A (Klebsiella aerogenes GN03688)		Human	Clinical	+	-
	Klebsiella Clade A (Klebsiella aerogenes GN03732)		Human	Clinical	+	-
	Klebsiella Clade A (Klebsiella aerogenes GN03927)		Human	Clinical	+	-
	Klebsiella Clade A (Klebsiella aerogenes GN03959)		Human	Clinical	+	-
	Klebsiella Clade A (Klebsiella aerogenes GN04690)		Human	Clinical	+	-
	Klebsiella Clade A (Klebsiella aerogenes GN04794)		Human	Clinical	+	-
	Klebsiella Clade A (Klebsiella aerogenes GN04835)		Human	Clinical	+	-
	Klebsiella Clade A (Klebsiella aerogenes GN05224)		Human	Clinical	+	-
	Klebsiella Clade A (Klebsiella aerogenes GN05253)		Human	Clinical	+	-
	Klebsiella Clade A (Klebsiella aerogenes KCTC 2190)		N/A	N/A	+	-
	Klebsiella Clade A (Klebsiella aerogenes MGH 61)		Human	Clinical	+	-
	Klebsiella Clade A (Klebsiella aerogenes MGH 62)		Human	Clinical	+	-
	Klebsiella Clade A (Klebsiella aerogenes MGH 77)		Human	Clinical	+	-
	Klebsiella Clade A (Klebsiella aerogenes MGH 78 )		Human	Clinical	+	-
	Klebsiella Clade A (Klebsiella aerogenes NCTC9735)		N/A	N/A	+	-
	Klebsiella Clade A (Klebsiella aerogenes ND17)		Human	Clinical	+	-
	Klebsiella Clade A (Klebsiella aerogenes PX01)		Environment	Soil	+	-
	Klebsiella Clade A (Klebsiella aerogenes SMART_350)		Human	Clinical	+	-
	Klebsiella Clade A (Klebsiella aerogenes SMART_429)		Human	Clinical	+	-
	Klebsiella Clade A (Klebsiella aerogenes SMART_543)		Human	Clinical	+	-
	Klebsiella Clade A (Klebsiella aerogenes SMART_773)		Human	Clinical	+	-
	Klebsiella Clade A (Klebsiella aerogenes SMART_774)		Human	Clinical	+	-
	Klebsiella Clade A (Klebsiella aerogenes SMART_888)		Human	Clinical	+	-
	Klebsiella Clade A (Klebsiella aerogenes SMART_1060)		Human	Clinical	+	-
	Klebsiella Clade A (Klebsiella aerogenes UCI 15)		Human	Clinical	+	-
	Klebsiella Clade A (Klebsiella aerogenes UCI 16)		Human	Clinical	+	-
	Klebsiella Clade A (Klebsiella aerogenes UCI 27)		Human	Clinical	+	-
	Klebsiella Clade A (Klebsiella aerogenes UCI 28)		Human	Clinical	+	-
	Klebsiella Clade A (Klebsiella aerogenes UCI 45)		Human	Clinical	+	-
	Klebsiella Clade A (Klebsiella aerogenes UCI 46)		Human	Clinical	+	-
	Klebsiella Clade A (Klebsiella aerogenes UCI 47)		Human	Clinical	+	-
	Klebsiella Clade A (Klebsiella aerogenes UCI 48)		Human	Clinical	+	-
	Klebsiella Clade A (Klebsiella aerogenes UCI89)		Human	Clinical	+	-
	Klebsiella Clade A (Klebsiella aerogenes UCI90)		Human	Clinical	+	-
	Klebsiella Clade A (Klebsiella aerogenes UCI97)		Human	Clinical	+	-
	Klebsiella Clade A (Klebsiella aerogenes UCI98)		Human	Clinical	+	-
	Klebsiella Clade A (Klebsiella aerogenes URMC214)		Human	Clinical	+	-
	Klebsiella Clade A (Klebsiella aerogenes URMC221)		Human	Clinical	+	-
	Klebsiella Clade A (Klebsiella aerogenes URMC224)		Human	Clinical	+	-
	Klebsiella Clade A (Klebsiella aerogenes URMC225)		Human	Clinical	+	-
	Klebsiella Clade A (Klebsiella aerogenes URMC226)		Human	Clinical	+	-
	Klebsiella Clade B (Klebsiella pneumoniae 160_1080)		Human	Clinical	-	-	Non-motile
	Klebsiella Clade B (Klebsiella pneumoniae 234-12)		Human	Clinical	-	-	Non-motile
	Klebsiella Clade B (Klebsiella pneumoniae 298_SBOY)		Human	Clinical	-	-	Non-motile
	Klebsiella Clade B (Klebsiella pneumoniae 500_1420)		Human	Clinical	-	-	Non-motile
	Klebsiella Clade B (Klebsiella pneumoniae 1084)		Human	Clinical	-	-	Non-motile
	Klebsiella Clade B (Klebsiella pneumoniae 1158)		Human	Clinical	-	-	Non-motile
	Klebsiella Clade B (Klebsiella pneumoniae 1243_CKOS)		Human	Clinical	-	-	Non-motile
	Klebsiella Clade B (Klebsiella pneumoniae 30660/NJST258_1)		Human	Clinical	-	-	Non-motile
	Klebsiella Clade B (Klebsiella pneumoniae 30684/NJST258_2)		Human	Clinical	-	-	Non-motile
	Klebsiella Clade B (Klebsiella pneumoniae 32192)		Human	Clinical	-	-	Non-motile
	Klebsiella Clade B (Klebsiella pneumoniae 34618)		Human	Clinical	-	-	Non-motile
	Klebsiella Clade B (Klebsiella pneumoniae ATCC 13883)		Human	Clinical	-	-	Non-motile
	Klebsiella Clade B (Klebsiella pneumoniae ATCC 13884)		Human	Commensal	-	-	Non-motile
	Klebsiella Clade B (Klebsiella pneumoniae ATCC BAA-2146)		Human	Clinical	-	-	Non-motile
	Klebsiella Clade B (Klebsiella pneumoniae BA28434)		Human	Clinical	-	-	Non-motile
	Klebsiella Clade B (Klebsiella pneumoniae BA34918)		Human	Clinical	-	-	Non-motile
	Klebsiella Clade B (Klebsiella pneumoniae BIDMC 12C)		Human	Clinical	-	-	Non-motile
	Klebsiella Clade B (Klebsiella pneumoniae BIDMC 36)		Human	Clinical	-	-	Non-motile
	Klebsiella Clade B (Klebsiella pneumoniae BIDMC 46b)		Human	Clinical	-	-	Non-motile
	Klebsiella Clade B (Klebsiella pneumoniae BIDMC 48)		Human	Clinical	-	-	Non-motile
	Klebsiella Clade B (Klebsiella pneumoniae BIDMC 51)		Human	Clinical	-	-	Non-motile
	Klebsiella Clade B (Klebsiella pneumoniae BIDMC86)		Human	Clinical	-	-	Non-motile
	Klebsiella Clade B (Klebsiella pneumoniae BIDMC91)		Human	Clinical	-	-	Non-motile
	Klebsiella Clade B (Klebsiella pneumoniae BJ1-GA)		Human	Clinical	-	-	Non-motile
	Klebsiella Clade B (Klebsiella pneumoniae blaNDM-1)		Human	Clinical	-	-	Non-motile
	Klebsiella Clade B (Klebsiella pneumoniae BWH 22)		Human	Clinical	-	-	Non-motile
	Klebsiella Clade B (Klebsiella pneumoniae BWH 41)		Human	Clinical	-	-	Non-motile
	Klebsiella Clade B (Klebsiella pneumoniae CAV1344)		Human	Clinical	-	-	Non-motile
	Klebsiella Clade B (Klebsiella pneumoniae CAV1392)		Human	Clinical	-	-	Non-motile
	Klebsiella Clade B (Klebsiella pneumoniae CAV1596)		Human	Clinical	-	-	Non-motile
	Klebsiella Clade B (Klebsiella pneumoniae CG43)		Human	Clinical	-	-	Non-motile
	Klebsiella Clade B (Klebsiella pneumoniae CHS 55)		Human	Clinical	-	-	Non-motile
	Klebsiella Clade B (Klebsiella pneumoniae CHS 63)		Human	Clinical	-	-	Non-motile
	Klebsiella Clade B (Klebsiella pneumoniae CHS112)		Human	Clinical	-	-	Non-motile
	Klebsiella Clade B (Klebsiella pneumoniae CHS121)		Human	Clinical	-	-	Non-motile
	Klebsiella Clade B (Klebsiella pneumoniae CHS134)		Human	Clinical	-	-	Non-motile
	Klebsiella Clade B (Klebsiella pneumoniae CHS139)		Human	Clinical	-	-	Non-motile
	Klebsiella Clade B (Klebsiella pneumoniae CHS149)		Human	Clinical	-	-	Non-motile
	Klebsiella Clade B (Klebsiella pneumoniae CHS153)		Human	Clinical	-	-	Non-motile
	Klebsiella Clade B (Klebsiella pneumoniae CHS162)		Human	Clinical	-	-	Non-motile
	Klebsiella Clade B (Klebsiella pneumoniae CHS222)		Human	Clinical	-	-	Non-motile
	Klebsiella Clade B (Klebsiella pneumoniae DMC1097)		Human	Clinical	-	-	Non-motile
	Klebsiella Clade B (Klebsiella pneumoniae Ecl8)		Human	Clinical	-	-	Non-motile
	Klebsiella Clade B (Klebsiella pneumoniae FDAARGOS_84)		Human	Clinical	-	-	Non-motile
	Klebsiella Clade B (Klebsiella pneumoniae HK787)		Human	Clinical	-	-	Non-motile
	Klebsiella Clade B (Klebsiella pneumoniae HS11286)		Human	Clinical	-	-	Non-motile
	Klebsiella Clade B (Klebsiella pneumoniae JM45)		Human	Clinical	-	-	Non-motile
	Klebsiella Clade B (Klebsiella pneumoniae KCTC 2242)		Human	Clinical	-	-	Non-motile
	Klebsiella Clade B (Klebsiella pneumoniae Kp13)		Human	Clinical	-	-	Non-motile
	Klebsiella Clade B (Klebsiella pneumoniae Kp52.145)		Human	Clinical	-	-	Non-motile
	Klebsiella Clade B (Klebsiella pneumoniae KPNIH1)		Human	Clinical	-	-	Non-motile
	Klebsiella Clade B (Klebsiella pneumoniae KPNIH10)		Human	Clinical	-	-	Non-motile
	Klebsiella Clade B (Klebsiella pneumoniae KPNIH24)		Human	Clinical	-	-	Non-motile
	Klebsiella Clade B (Klebsiella pneumoniae KPNIH27)		Human	Clinical	-	-	Non-motile
	Klebsiella Clade B (Klebsiella pneumoniae KPNIH29)		Human	Clinical	-	-	Non-motile
	Klebsiella Clade B (Klebsiella pneumoniae KPNIH30)		Human	Clinical	-	-	Non-motile
	Klebsiella Clade B (Klebsiella pneumoniae KPNIH31)		Human	Clinical	-	-	Non-motile
	Klebsiella Clade B (Klebsiella pneumoniae KPNIH32)		Human	Clinical	-	-	Non-motile
	Klebsiella Clade B (Klebsiella pneumoniae KPNIH33)		Human	Clinical	-	-	Non-motile
	Klebsiella Clade B (Klebsiella pneumoniae KpQ3)		Human	Clinical	-	-	Non-motile
	Klebsiella Clade B (Klebsiella pneumoniae KPR0928)		Human	Clinical	-	-	Non-motile
	Klebsiella Clade B (Klebsiella pneumoniae LCT-KP214		Human	Clinical	-	-	Non-motile
	Klebsiella Clade B (Klebsiella pneumoniae MGH 19)		Human	Clinical	-	-	Non-motile
	Klebsiella Clade B (Klebsiella pneumoniae MGH 32)		Human	Clinical	-	-	Non-motile
	Klebsiella Clade B (Klebsiella pneumoniae MGH 35)		Human	Clinical	-	-	Non-motile
	Klebsiella Clade B (Klebsiella pneumoniae MGH 43)		Human	Clinical	-	-	Non-motile
	Klebsiella Clade B (Klebsiella pneumoniae MGH 45)		Human	Clinical	-	-	Non-motile
	Klebsiella Clade B (Klebsiella pneumoniae MGH 64)		Human	Clinical	-	-	Non-motile
	Klebsiella Clade B (Klebsiella pneumoniae MGH94)		Human	Clinical	-	-	Non-motile
	Klebsiella Clade B (Klebsiella pneumoniae MGH112)		Human	Clinical	-	-	Non-motile
	Klebsiella Clade B (Klebsiella pneumoniae MGH116)		Human	Clinical	-	-	Non-motile
	Klebsiella Clade B (Klebsiella pneumoniae MGH 78578)		Human	Clinical	-	-	Non-motile
	Klebsiella Clade B (Klebsiella pneumoniae NTUH-K2044)		Human	Clinical	-	-	Non-motile
	Klebsiella Clade B (Klebsiella pneumoniae PittNDM01)		Human	Clinical	-	-	Non-motile
	Klebsiella Clade B (Klebsiella pneumoniae PMK1)		Human	Clinical	-	-	Non-motile
	Klebsiella Clade B (Klebsiella pneumoniae SA1)		Human	Clinical	-	-	Non-motile
	Klebsiella Clade B (Klebsiella pneumoniae SB3432)		Human	Clinical	-	-	Non-motile
	Klebsiella Clade B (Klebsiella pneumoniae T69)		Human	Clinical	-	-	Non-motile
	Klebsiella Clade B (Klebsiella pneumoniae UCI 17)		Human	Clinical	-	-	Non-motile
	Klebsiella Clade B (Klebsiella pneumoniae UCI 19)		Human	Clinical	-	-	Non-motile
	Klebsiella Clade B (Klebsiella pneumoniae UCI 21)		Human	Clinical	-	-	Non-motile
	Klebsiella Clade B (Klebsiella pneumoniae UCI 25)		Human	Clinical	-	-	Non-motile
	Klebsiella Clade B (Klebsiella pneumoniae UCI 26)		Human	Clinical	-	-	Non-motile
	Klebsiella Clade B (Klebsiella pneumoniae UCI 42)		Human	Clinical	-	-	Non-motile
	Klebsiella Clade B (Klebsiella pneumoniae UCI 56)		Human	Clinical	-	-	Non-motile
	Klebsiella Clade B (Klebsiella pneumoniae UCI96)		Human	Clinical	-	-	Non-motile
	Klebsiella Clade B (Klebsiella pneumoniae UCICRE 4)		Human	Clinical	-	-	Non-motile
	Klebsiella Clade B (Klebsiella pneumoniae UCICRE 6)		Human	Clinical	-	-	Non-motile
	Klebsiella Clade B (Klebsiella pneumoniae UCICRE 13)		Human	Clinical	-	-	Non-motile
	Klebsiella Clade B (Klebsiella pneumoniae UHKPC 52)		Human	Clinical	-	-	Non-motile
	Klebsiella Clade B (Klebsiella pneumoniae UHKPC07)		Human	Clinical	-	-	Non-motile
	Klebsiella Clade B (Klebsiella pneumoniae UHKPC33)		Human	Clinical	-	-	Non-motile
	Klebsiella Clade B (Klebsiella pneumoniae VAKPC278)		Human	Clinical	-	-	Non-motile
	Klebsiella Clade B (Klebsiella pneumoniae WCHKP020098)		Human	Clinical	-	-	Non-motile
	Klebsiella Clade B (Klebsiella pneumoniae WGLW1)		Human	Clinical	-	-	Non-motile
	Klebsiella Clade B (Klebsiella pneumoniae WGLW2)		Human	Clinical	-	-	Non-motile
	Klebsiella Clade B (Klebsiella pneumoniae WGLW3)		Human	Clinical	-	-	Non-motile
	Klebsiella Clade B (Klebsiella pneumoniae WGLW5)		Human	Clinical	-	-	Non-motile
	Klebsiella Clade B (Klebsiella pneumoniae XH209)		Human	Clinical	-	-	Non-motile
	Klebsiella Clade B (Klebsiella pneumoniae yzusk-4)		Environment	Food (animal produce)	-	-	Non-motile
	Klebsiella Clade B (Klebsiella quasipneumoniae 01A030)		Human	Clinical	-	-	Non-motile
	Klebsiella Clade B (Klebsiella quasipneumoniae 7A044)		Human	Clinical	-	-	Non-motile
	Klebsiella Clade B (Klebsiella quasipneumoniae 09A323)		Human	Clinical	-	-	Non-motile
	Klebsiella Clade B (Klebsiella quasipneumoniae 12-3578)	Klebsiella pneumoniae	Human	Clinical	-	-	Non-motile
	Klebsiella Clade B (Klebsiella quasipneumoniae 12A476)		Human	Clinical	-	-	Non-motile
	Klebsiella Clade B (Klebsiella quasipneumoniae 18A069)		Human	Clinical	-	-	Non-motile
	Klebsiella Clade B (Klebsiella quasipneumoniae 193_KOXY)		Human	Clinical	-	-	Non-motile
	Klebsiella Clade B (Klebsiella quasipneumoniae 255-1)		Animal (avian)	Commensal	-	-	Non-motile
	Klebsiella Clade B (Klebsiella quasipneumoniae 273-1)		Animal (avian)	Commensal	-	-	Non-motile
	Klebsiella Clade B (Klebsiella quasipneumoniae 278-1)		Animal (avian)	Commensal	-	-	Non-motile
	Klebsiella Clade B (Klebsiella quasipneumoniae 307-1-2)		Animal (avian)	Commensal	-	-	Non-motile
	Klebsiella Clade B (Klebsiella quasipneumoniae 311-2)		Animal (avian)	Commensal	-	-	Non-motile
	Klebsiella Clade B (Klebsiella quasipneumoniae 332)		Animal (avian)	Commensal	-	-	Non-motile
	Klebsiella Clade B (Klebsiella quasipneumoniae 334-2)		Animal (avian)	Commensal	-	-	Non-motile
	Klebsiella Clade B (Klebsiella quasipneumoniae 345-1-2)		Animal (avian)	Commensal	-	-	Non-motile
	Klebsiella Clade B (Klebsiella quasipneumoniae 360-1-1)		Animal (avian)	Commensal	-	-	Non-motile
	Klebsiella Clade B (Klebsiella quasipneumoniae 393-2)		Animal (avian)	Commensal	-	-	Non-motile
	Klebsiella Clade B (Klebsiella quasipneumoniae A708)		Human	Clinical	-	-	Non-motile
	Klebsiella Clade B (Klebsiella quasipneumoniae ATCC 43816)	Klebsiella pneumoniae	Human	Clinical	-	-	Non-motile
	Klebsiella Clade B (Klebsiella quasipneumoniae ATCC 700603)		Human	Clinical	-	-	Non-motile
	Klebsiella Clade B (Klebsiella quasipneumoniae C37)		Animal (bovine)	Pathogen	-	-	Non-motile
	Klebsiella Clade B (Klebsiella quasipneumoniae C78)		N/A	N/A	-	-	Non-motile
	Klebsiella Clade B (Klebsiella quasipneumoniae CAV1947)		Environment	Hospital wastewater	-	-	Non-motile
	Klebsiella Clade B (Klebsiella quasipneumoniae CAV2013)		Human	Clinical	-	-	Non-motile
	Klebsiella Clade B (Klebsiella quasipneumoniae CAV2018)		Environment	Hospital wastewater	-	-	Non-motile
	Klebsiella Clade B (Klebsiella quasipneumoniae COL-Kpn1B)		Human	Clinical	-	-	Non-motile
	Klebsiella Clade B (Klebsiella quasipneumoniae COL-Kpn6)		Human	Clinical	-	-	Non-motile
	Klebsiella Clade B (Klebsiella quasipneumoniae COL-Kpn7)		Human	Clinical	-	-	Non-motile
	Klebsiella Clade B (Klebsiella quasipneumoniae COL-Kpn11)		Human	Clinical	-	-	Non-motile
	Klebsiella Clade B (Klebsiella quasipneumoniae COL-Kpn18)		Human	Clinical	-	-	Non-motile
	Klebsiella Clade B (Klebsiella quasipneumoniae COL-Kpn127)		Human	Clinical	-	-	Non-motile
	Klebsiella Clade B (Klebsiella quasipneumoniae COL-Kpn128)		Human	Clinical	-	-	Non-motile
	Klebsiella Clade B (Klebsiella quasipneumoniae COL-Kpn129)		Human	Clinical	-	-	Non-motile
	Klebsiella Clade B (Klebsiella quasipneumoniae COL-Kpn130)		Human	Clinical	-	-	Non-motile
	Klebsiella Clade B (Klebsiella quasipneumoniae CRE30)		Human	Clinical	-	-	Non-motile
	Klebsiella Clade B (Klebsiella quasipneumoniae CRK0311)		Human	Clinical	-	-	Non-motile
	Klebsiella Clade B (Klebsiella quasipneumoniae D120-1)		Animal (porcine)	Commensal	-	-	Non-motile
	Klebsiella Clade B (Klebsiella quasipneumoniae D13)		Animal (bovine)	Pathogen	-	-	Non-motile
	Klebsiella Clade B (Klebsiella quasipneumoniae D65)		Animal (bovine)	Pathogen	-	-	Non-motile
	Klebsiella Clade B (Klebsiella quasipneumoniae EuSCAPE_AT003)		Human	Clinical	-	-	Non-motile
	Klebsiella Clade B (Klebsiella quasipneumoniae EuSCAPE_BE039)		Human	Clinical	-	-	Non-motile
	Klebsiella Clade B (Klebsiella quasipneumoniae EuSCAPE_DE044)		Human	Clinical	-	-	Non-motile
	Klebsiella Clade B (Klebsiella quasipneumoniae EuSCAPE_DK003)		Human	Clinical	-	-	Non-motile
	Klebsiella Clade B (Klebsiella quasipneumoniae EuSCAPE_DK014)		Human	Clinical	-	-	Non-motile
	Klebsiella Clade B (Klebsiella quasipneumoniae EuSCAPE_FR021)		Human	Clinical	-	-	Non-motile
	Klebsiella Clade B (Klebsiella quasipneumoniae EuSCAPE_IL014)		Human	Clinical	-	-	Non-motile
	Klebsiella Clade B (Klebsiella quasipneumoniae EuSCAPE_IL023)		Human	Clinical	-	-	Non-motile
	Klebsiella Clade B (Klebsiella quasipneumoniae EuSCAPE_IT035)		Human	Clinical	-	-	Non-motile
	Klebsiella Clade B (Klebsiella quasipneumoniae EuSCAPE_MT004)		Human	Clinical	-	-	Non-motile
	Klebsiella Clade B (Klebsiella quasipneumoniae EuSCAPE_TR036)		Human	Clinical	-	-	Non-motile
	Klebsiella Clade B (Klebsiella quasipneumoniae EuSCAPE_TR154)		Human	Clinical	-	-	Non-motile
	Klebsiella Clade B (Klebsiella quasipneumoniae FI_HV_2014)		Human	Clinical	-	-	Non-motile
	Klebsiella Clade B (Klebsiella quasipneumoniae G4584)		Human	Clinical	-	-	Non-motile
	Klebsiella Clade B (Klebsiella quasipneumoniae G747)		Human	Clinical	-	-	Non-motile
	Klebsiella Clade B (Klebsiella quasipneumoniae HKUOPJ4)		Animal (ursid)	Commensal	-	-	Non-motile
	Klebsiella Clade B (Klebsiella quasipneumoniae HKUOPLA)		Animal (ursid)	Commensal	-	-	Non-motile
	Klebsiella Clade B (Klebsiella quasipneumoniae HKUOPLC)		Animal (ursid)	Commensal	-	-	Non-motile
	Klebsiella Clade B (Klebsiella quasipneumoniae ID_9)		Human	Clinical	-	-	Non-motile
	Klebsiella Clade B (Klebsiella quasipneumoniae ID_15)		Human	Clinical	-	-	Non-motile
	Klebsiella Clade B (Klebsiella quasipneumoniae ID_27)		Human	Clinical	-	-	Non-motile
	Klebsiella Clade B (Klebsiella quasipneumoniae ID_28)		Human	Clinical	-	-	Non-motile
	Klebsiella Clade B (Klebsiella quasipneumoniae KLPN_M97)		Human	Clinical	-	-	Non-motile
	Klebsiella Clade B (Klebsiella quasipneumoniae KP121)		Human	Clinical	-	-	Non-motile
	Klebsiella Clade B (Klebsiella quasipneumoniae KPC142)		Human	Clinical	-	-	Non-motile
	Klebsiella Clade B (Klebsiella quasipneumoniae KQ_146)		Environment	Hospital	-	-	Non-motile
	Klebsiella Clade B (Klebsiella quasipneumoniae L22)		Human	Clinical	-	-	Non-motile
	Klebsiella Clade B (Klebsiella quasipneumoniae MGH 44)		Human	Clinical	-	-	Non-motile
	Klebsiella Clade B (Klebsiella quasipneumoniae QH33-2)		Animal (avian)	Commensal	-	-	Non-motile
	Klebsiella Clade B (Klebsiella quasipneumoniae QH35-1-1)		Animal (avian)	Commensal	-	-	Non-motile
	Klebsiella Clade B (Klebsiella quasipneumoniae QH221-1)		Animal (avian)	Commensal	-	-	Non-motile
	Klebsiella Clade B (Klebsiella quasipneumoniae QH273-2)		Animal (avian)	Commensal	-	-	Non-motile
	Klebsiella Clade B (Klebsiella quasipneumoniae QH281-4)		Animal (avian)	Commensal	-	-	Non-motile
	Klebsiella Clade B (Klebsiella quasipneumoniae QH283-2)		Animal (avian)	Commensal	-	-	Non-motile
	Klebsiella Clade B (Klebsiella quasipneumoniae QH288-1)		Animal (avian)	Commensal	-	-	Non-motile
	Klebsiella Clade B (Klebsiella quasipneumoniae QH300-3)		Animal (avian)	Commensal	-	-	Non-motile
	Klebsiella Clade B (Klebsiella quasipneumoniae QH349-1-1)		Animal (avian)	Commensal	-	-	Non-motile
	Klebsiella Clade B (Klebsiella quasipneumoniae QY2)		Animal (avian)	Commensal	-	-	Non-motile
	Klebsiella Clade B (Klebsiella quasipneumoniae S009)		Human	Clinical	-	-	Non-motile
	Klebsiella Clade B (Klebsiella quasipneumoniae SB59)		N/A	N/A	-	-	Non-motile
	Klebsiella Clade B (Klebsiella quasipneumoniae SB98)		Environment	N/A	-	-	Non-motile
	Klebsiella Clade B (Klebsiella quasipneumoniae SB1124)		N/A	N/A	-	-	Non-motile
	Klebsiella Clade B (Klebsiella quasipneumoniae SB4697)		N/A	N/A	-	-	Non-motile
	Klebsiella Clade B (Klebsiella quasipneumoniae TUM14019)		Human	N/A	-	-	Non-motile
	Klebsiella Clade B (Klebsiella quasipneumoniae TUM14027)		Human	N/A	-	-	Non-motile
	Klebsiella Clade B (Klebsiella quasipneumoniae TUM14029)		Human	N/A	-	-	Non-motile
	Klebsiella Clade B (Klebsiella quasipneumoniae TUM14034)		Human	N/A	-	-	Non-motile
	Klebsiella Clade B (Klebsiella quasipneumoniae TUM14042)		Human	N/A	-	-	Non-motile
	Klebsiella Clade B (Klebsiella quasipneumoniae TUM14045)		Human	N/A	-	-	Non-motile
	Klebsiella Clade B (Klebsiella quasipneumoniae TUM14048)		Human	N/A	-	-	Non-motile
	Klebsiella Clade B (Klebsiella quasipneumoniae TUM14063)		Human	N/A	-	-	Non-motile
	Klebsiella Clade B (Klebsiella quasipneumoniae TUM14094)		Human	N/A	-	-	Non-motile
	Klebsiella Clade B (Klebsiella quasipneumoniae TUM14104)		Human	N/A	-	-	Non-motile
	Klebsiella Clade B (Klebsiella quasipneumoniae U41)		Environment	N/A	-	-	Non-motile
	Klebsiella Clade B (Klebsiella quasipneumoniae WUSM_KQ_87)		Human	Clinical	-	-	Non-motile
	Klebsiella Clade B (Klebsiella quasipneumoniae WUSM_KQ_89)		Human	Clinical	-	-	Non-motile
	Klebsiella Clade B (Klebsiella quasipneumoniae WUSM_KQ_100)		Human	Clinical	-	-	Non-motile
	Klebsiella Clade B (Klebsiella quasipneumoniae YH16014_S2-179-1)		Animal (avian)	Commensal	-	-	Non-motile
	Klebsiella Clade B (Klebsiella quasipneumoniae YH16016_S4-238-1)		Animal (avian)	Commensal	-	-	Non-motile
	Klebsiella Clade B (Klebsiella quasipneumoniae YH17268)		Animal (avian)	Commensal	-	-	Non-motile
	Klebsiella Clade B (Klebsiella quasipneumoniae YH17269)		Animal (avian)	Commensal	-	-	Non-motile
	Klebsiella Clade B (Klebsiella quasivariicola EuSCAPE_EE019)		Human	Clinical	-	-	Non-motile
	Klebsiella Clade B (Klebsiella quasivariicola EuSCAPE_IL010)		Human	Clinical	-	-	Non-motile
	Klebsiella Clade B (Klebsiella quasivariicola EuSCAPE_IT371)		Human	Clinical	-	-	Non-motile
	Klebsiella Clade B (Klebsiella quasivariicola KPN1705)		Human	Clinical	-	-	Non-motile
	Klebsiella Clade B (Klebsiella quasivariicola SB33)	Klebsiella quasipneumoniae	N/A	N/A	-	-	Non-motile
	Klebsiella Clade B (Klebsiella quasivariicola SB5857)	Klebsiella quasipneumoniae	N/A	N/A	-	-	Non-motile
	Klebsiella Clade B (Klebsiella quasivariicola SB6094)	Klebsiella quasipneumoniae	N/A	N/A	-	-	Non-motile
	Klebsiella Clade B (Klebsiella quasivariicola SB6095)	Klebsiella quasipneumoniae	N/A	N/A	-	-	Non-motile
	Klebsiella Clade B (Klebsiella quasivariicola VRCO0126)	Klebsiella pneumoniae	Environment	Wastewater	-	-	Non-motile
	Klebsiella Clade B (Klebsiella quasivariicola VRCO0168)	Klebsiella pneumoniae	Environment	N/A	-	-	Non-motile
	Klebsiella Clade B (Klebsiella variicola 1_1_55)		N/A	N/A	-	-	Non-motile
	Klebsiella Clade B (Klebsiella variicola 3)		Plant	Saprophyte	-	-	Non-motile
	Klebsiella Clade B (Klebsiella variicola 03-311-0071)		Human	Clinical	-	-	Non-motile
	Klebsiella Clade B (Klebsiella variicola 04153260899A)		Human	Clinical	-	-	Non-motile
	Klebsiella Clade B (Klebsiella variicola 06-268)		Human	Clinical	-	-	Non-motile
	Klebsiella Clade B (Klebsiella variicola 6A2)		Plant	Saprophyte	-	-	Non-motile
	Klebsiella Clade B (Klebsiella variicola 15WZ-82)		Human	N/A	-	-	Non-motile
	Klebsiella Clade B (Klebsiella variicola 342)		Plant	Saprophyte	-	-	Non-motile
	Klebsiella Clade B (Klebsiella variicola 524_SBOY)		Human	Clinical	-	-	Non-motile
	Klebsiella Clade B (Klebsiella variicola 653_KVAR)		Human	Clinical	-	-	Non-motile
	Klebsiella Clade B (Klebsiella variicola 671_KVAR)		Human	Clinical	-	-	Non-motile
	Klebsiella Clade B (Klebsiella variicola 789_KVAR)		Human	Clinical	-	-	Non-motile
	Klebsiella Clade B (Klebsiella variicola 801)		Human	Clinical	-	-	Non-motile
	Klebsiella Clade B (Klebsiella variicola 4880)		Human	Clinical	-	-	Non-motile
	Klebsiella Clade B (Klebsiella variicola 8917)		Human	Clinical	-	-	Non-motile
	Klebsiella Clade B (Klebsiella variicola 13450)		Human	Clinical	-	-	Non-motile
	Klebsiella Clade B (Klebsiella variicola AJ055)		Human	Clinical	-	-	Non-motile
	Klebsiella Clade B (Klebsiella variicola AJ292)		Human	Clinical	-	-	Non-motile
	Klebsiella Clade B (Klebsiella variicola At-22)		Animal (insect)	Symbiont	-	-	Non-motile
	Klebsiella Clade B (Klebsiella variicola B1)		Plant	Saprophyte	-	-	Non-motile
	Klebsiella Clade B (Klebsiella variicola BD_DM_07)		Human	Clinical	-	-	Non-motile
	Klebsiella Clade B (Klebsiella variicola BD_DM_33)		Human	Clinical	-	-	Non-motile
	Klebsiella Clade B (Klebsiella variicola BD_DM_97)		Human	Clinical	-	-	Non-motile
	Klebsiella Clade B (Klebsiella variicola BD_DM_115)		Human	Clinical	-	-	Non-motile
	Klebsiella Clade B (Klebsiella variicola BD_DM_166)		Human	Clinical	-	-	Non-motile
	Klebsiella Clade B (Klebsiella variicola BD_DM_167)		Human	Clinical	-	-	Non-motile
	Klebsiella Clade B (Klebsiella variicola BD_DM_322)		Human	Clinical	-	-	Non-motile
	Klebsiella Clade B (Klebsiella variicola BD_DM_395)		Human	Clinical	-	-	Non-motile
	Klebsiella Clade B (Klebsiella variicola BD_DM_414)		Human	Clinical	-	-	Non-motile
	Klebsiella Clade B (Klebsiella variicola BIDMC88)		Human	Clinical	-	-	Non-motile
	Klebsiella Clade B (Klebsiella variicola BZ19)		Human	Clinical	-	-	Non-motile
	Klebsiella Clade B (Klebsiella variicola DSM 15968)		Plant	Saprophyte	-	-	Non-motile
	Klebsiella Clade B (Klebsiella variicola DX120E)		Plant	Saprophyte	-	-	Non-motile
	Klebsiella Clade B (Klebsiella variicola E57-7)		Plant	Commensal	-	-	Non-motile
	Klebsiella Clade B (Klebsiella variicola EuSCAPE_BE032)		Human	Clinical	-	-	Non-motile
	Klebsiella Clade B (Klebsiella variicola EuSCAPE_DE040)		Human	Clinical	-	-	Non-motile
	Klebsiella Clade B (Klebsiella variicola EuSCAPE_EE016)		Human	Clinical	-	-	Non-motile
	Klebsiella Clade B (Klebsiella variicola EuSCAPE_GR014)		Human	Clinical	-	-	Non-motile
	Klebsiella Clade B (Klebsiella variicola EuSCAPE_HR006)		Human	Clinical	-	-	Non-motile
	Klebsiella Clade B (Klebsiella variicola EuSCAPE_HR033)		Human	Clinical	-	-	Non-motile
	Klebsiella Clade B (Klebsiella variicola EuSCAPE_IE021)		Human	Clinical	-	-	Non-motile
	Klebsiella Clade B (Klebsiella variicola EuSCAPE_PT079)		Human	Clinical	-	-	Non-motile
	Klebsiella Clade B (Klebsiella variicola EuSCAPE_RO063)		Human	Clinical	-	-	Non-motile
	Klebsiella Clade B (Klebsiella variicola EuSCAPE_SI024)		Human	Clinical	-	-	Non-motile
	Klebsiella Clade B (Klebsiella variicola EuSCAPE_UK124)		Human	Clinical	-	-	Non-motile
	Klebsiella Clade B (Klebsiella variicola ID_2)		Human	Clinical	-	-	Non-motile
	Klebsiella Clade B (Klebsiella variicola ID_5)		Human	Clinical	-	-	Non-motile
	Klebsiella Clade B (Klebsiella variicola ID_6)		Human	Clinical	-	-	Non-motile
	Klebsiella Clade B (Klebsiella variicola ID_8)		Human	Clinical	-	-	Non-motile
	Klebsiella Clade B (Klebsiella variicola ID_11)		Human	Clinical	-	-	Non-motile
	Klebsiella Clade B (Klebsiella variicola ID_18)		Human	Clinical	-	-	Non-motile
	Klebsiella Clade B (Klebsiella variicola ID_19)		Human	Clinical	-	-	Non-motile
	Klebsiella Clade B (Klebsiella variicola ID_24)		Human	Clinical	-	-	Non-motile
	Klebsiella Clade B (Klebsiella variicola ID_43)		Human	Clinical	-	-	Non-motile
	Klebsiella Clade B (Klebsiella variicola ID_49)		Human	Clinical	-	-	Non-motile
	Klebsiella Clade B (Klebsiella variicola KCRI-152E)		Human	Clinical	-	-	Non-motile
	Klebsiella Clade B (Klebsiella variicola KCRI-198C)		Human	Clinical	-	-	Non-motile
	Klebsiella Clade B (Klebsiella variicola KCRI-201B)		Human	Clinical	-	-	Non-motile
	Klebsiella Clade B (Klebsiella variicola KP5-1)		Animal (insect)	Commensal	-	-	Non-motile
	Klebsiella Clade B (Klebsiella variicola MGH 40)		Human	Clinical	-	-	Non-motile
	Klebsiella Clade B (Klebsiella variicola NBRC 3318)	Klebsiella michiganensis	N/A	N/A	-	-	Non-motile
	Klebsiella Clade B (Klebsiella variicola NL49)		Animal (bovine)	Pathogen	-	-	Non-motile
	Klebsiella Clade B (Klebsiella variicola NL58)		Animal (bovine)	Pathogen	-	-	Non-motile
	Klebsiella Clade B (Klebsiella variicola NM43_TS4-1)		Animal (Murine)	Commensal	-	-	Non-motile
	Klebsiella Clade B (Klebsiella variicola SB1)		N/A	N/A	-	-	Non-motile
	Klebsiella Clade B (Klebsiella variicola SB94)		N/A	N/A	-	-	Non-motile
	Klebsiella Clade B (Klebsiella variicola SB5387)		N/A	N/A	-	-	Non-motile
	Klebsiella Clade B (Klebsiella variicola SB5439)		N/A	N/A	-	-	Non-motile
	Klebsiella Clade B (Klebsiella variicola SB5531)		N/A	N/A	-	-	Non-motile
	Klebsiella Clade B (Klebsiella variicola SB5544)		N/A	N/A	-	-	Non-motile
	Klebsiella Clade B (Klebsiella variicola SB5610)		N/A	N/A	-	-	Non-motile
	Klebsiella Clade B (Klebsiella variicola SCKV020062)		Human	N/A	-	-	Non-motile
	Klebsiella Clade B (Klebsiella variicola SCKV020067)		Human	N/A	-	-	Non-motile
	Klebsiella Clade B (Klebsiella variicola SCKV020069)		Human	N/A	-	-	Non-motile
	Klebsiella Clade B (Klebsiella variicola ST681)		Human	Clinical	-	-	Non-motile
	Klebsiella Clade B (Klebsiella variicola T29A)		Plant	Saprophyte	-	-	Non-motile
	Klebsiella Clade B (Klebsiella variicola TUM14006)		Human	Clinical	-	-	Non-motile
	Klebsiella Clade B (Klebsiella variicola TUM14007)		Human	Clinical	-	-	Non-motile
	Klebsiella Clade B (Klebsiella variicola TUM14010)		Human	Clinical	-	-	Non-motile
	Klebsiella Clade B (Klebsiella variicola TUM14011)		Human	Clinical	-	-	Non-motile
	Klebsiella Clade B (Klebsiella variicola TUM14012)		Human	Clinical	-	-	Non-motile
	Klebsiella Clade B (Klebsiella variicola TUM14021)		Human	Clinical	-	-	Non-motile
	Klebsiella Clade B (Klebsiella variicola TUM14025)		Human	Clinical	-	-	Non-motile
	Klebsiella Clade B (Klebsiella variicola TUM14028)		Human	Clinical	-	-	Non-motile
	Klebsiella Clade B (Klebsiella variicola TUM14033)		Human	Clinical	-	-	Non-motile
	Klebsiella Clade B (Klebsiella variicola TUM14035)		Human	Clinical	-	-	Non-motile
	Klebsiella Clade B (Klebsiella variicola UCICRE 10)		N/A	N/A	-	-	Non-motile
	Klebsiella Clade B (Klebsiella variicola WCHKP19)		Human	N/A	-	-	Non-motile
	Klebsiella Clade B (Klebsiella variicola WCHKV030666)		Human	N/A	-	-	Non-motile
	Klebsiella Clade B (Klebsiella variicola WUSM_KV_01)		Human	Clinical	-	-	Non-motile
	Klebsiella Clade B (Klebsiella variicola WUSM_KV_03)		Human	Clinical	-	-	Non-motile
	Klebsiella Clade B (Klebsiella variicola WUSM_KV_04)		Human	Clinical	-	-	Non-motile
	Klebsiella Clade B (Klebsiella variicola WUSM_KV_15)		Human	Clinical	-	-	Non-motile
	Klebsiella Clade B (Klebsiella variicola WUSM_KV_50)		Human	Clinical	-	-	Non-motile
	Klebsiella Clade B (Klebsiella variicola WUSM_KV_53)		Human	Clinical	-	-	Non-motile
	Klebsiella Clade B (Klebsiella variicola WUSM_KV_54)		Human	Clinical	-	-	Non-motile
	Klebsiella Clade B (Klebsiella variicola WUSM_KV_55)		Human	Clinical	-	-	Non-motile
	Klebsiella Clade B (Klebsiella variicola WUSM_KV_82)		Human	Clinical	-	-	Non-motile
	Klebsiella Clade B (Klebsiella variicola WUSM_KV_111)		Human	Clinical	-	-	Non-motile
	Klebsiella Clade B (Klebsiella variicola X39)		Human	Clinical	-	-	Non-motile
	Klebsiella Clade C (Klebsiella grimontii 06D021)		Human	N/A	-	-	Non-motile
	Klebsiella Clade C (Klebsiella grimontii 10-5250)	Klebsiella michiganensis	Human	N/A	-	-	Non-motile
	Klebsiella Clade C (Klebsiella grimontii 371_KOXY)	Klebsiella michiganensis	Human	Clinical	-	-	Non-motile
	Klebsiella Clade C (Klebsiella grimontii 375_KOXY)	Klebsiella michiganensis	Human	Clinical	-	-	Non-motile
	Klebsiella Clade C (Klebsiella grimontii 397_KOXY)	Klebsiella michiganensis	Human	Clinical	-	-	Non-motile
	Klebsiella Clade C (Klebsiella grimontii 409_KOXY)	Klebsiella michiganensis	Human	Clinical	-	-	Non-motile
	Klebsiella Clade C (Klebsiella grimontii 452_SSON)	Klebsiella michiganensis	Human	Clinical	-	-	Non-motile
	Klebsiella Clade C (Klebsiella grimontii 625_KOXY)	Klebsiella michiganensis	Human	Clinical	-	-	Non-motile
	Klebsiella Clade C (Klebsiella grimontii 628_KOXY)	Klebsiella michiganensis	Human	Clinical	-	-	Non-motile
	Klebsiella Clade C (Klebsiella grimontii 636_KOXY)	Klebsiella michiganensis	Human	Clinical	-	-	Non-motile
	Klebsiella Clade C (Klebsiella grimontii 649_KOXY)	Klebsiella michiganensis	Human	Clinical	-	-	Non-motile
	Klebsiella Clade C (Klebsiella grimontii 1037_KOXY)	Klebsiella michiganensis	Human	Clinical	-	-	Non-motile
	Klebsiella Clade C (Klebsiella grimontii 1148_KOXY)	Klebsiella oxytoca	Human	Clinical	-	-	Non-motile
	Klebsiella Clade C (Klebsiella grimontii 1154_KOXY)	Klebsiella michiganensis	Human	Clinical	-	-	Non-motile
	Klebsiella Clade C (Klebsiella grimontii 1169_SBOY)	Klebsiella michiganensis	Human	Clinical	-	-	Non-motile
	Klebsiella Clade C (Klebsiella grimontii 2017H2G1)		Environment	Soil	-	-	Non-motile
[truncated: 2,038 more rows]

## Sheet: Supplementary Table S2
	Strain	Nucleotide NCBI Acc #	Size	# proteins	flag-2 locus	Genomic	G+C%	VR1 size	VR1	VR1	VR1 G+C % deviation	VR2 size	VR2	VR2	VR2 G+C % deviation	Notes
			(kb)	encoded	G+C%	G+C%	deviation	(kb)	# proteins	G+C%	(from genome)	(kb)	# proteins	G+C%	(from genome)
Budviciaceae
	Budvicia aquatica DSM 5075	ATYS01000002	41.7	46	46	45.7	0.3	3.5	4	44.8	-0.9	0.6	1	42.17	-3.53	3 copies of lafA
	Budvicia aquatica FDAARGOS_387	PDDX01000001	41.7	46	46	45.9	0.1	3.5	4	44.8	-1.1	0.6	1	42.2	-3.7	3 copies of lafA
	Leminorella grimontii ATCC 33999	JMPN01000025	40.077	45	56.3	53.9	2.4	4.5	3	56.6	2.7	1.1	2	52.7	-1.2
	Pragia fontium 24613	CP010423	48.069	50	45.18	45.4	-0.22	5.8	5	41.9	-3.5	0.9	1	41.5	-3.9	Contains additional variable region between lafZ and lafA; 2 copies of lafA
	Pragia fontium DSM 5563	FOLW01000001	48.1	50	45.3	45.3	0	5.8	5	42	-3.3	0.9	1	42	-3.3	Contains additional variable region between lafZ and lafA; 2 copies of lafA
	Pragia fontium NCTC12284	LR134531	48.1	50	45.3	45.3	0	5.8	5	41.9	-3.4	0.9	1	42	-3.3	Contains additional variable region between lafZ and lafA; 2 copies of lafA
	Pragia fontium NCTC12285	UGTK01000001	48.1	50	45.3	45.4	-0.1	5.8	5	42	-3.4	0.9	1	41.7	-3.7	Contains additional variable region between lafZ and lafA; 2 copies of lafA
Enterobacteriaceae
	Buttiauxella noackiae ATCC 51607	LXEO01000037/038	45.2	48	46.8	49.5	-2.7	11	8	39.8	-9.7	0.4	1	46	-3.5
	Buttiauxella noackiae MCE	JPRU01000002	34.5	40	49.2	49.3	-0.1	-	-	-	-	0.4	1	45.96	-3.34
	Buttiauxella warmboldiae CCUG 35512	RPOH01000019	43.2	47	49.8	52.4	-2.6	9.2	7	37.3	-15.1	0.4	1	47.4	-5
	Cedecea davisae DSM 4568	KE161030	43.1	48	55.3	54.3	1	7.8	7	54.26	-0.04	0.7	1	55.26	0.96	2 copies of lafA
	Cedecea michiganensis RC10	CP011077	37.6	43	55.8	54.9	0.9	1.5	1	55.2	0.3	0.7	1	52.35	-2.55	2 copies of lafA
	Cedecea neteri ATCC 33855	BCTL01000040/059	38.3	45	54.4	54.1	0.3	2.5	2	55.3	1.2	1.6	3	42.6	-11.5	2 copies of lafA
	Cedecea neteri FDAARGOS_392	CP023525	38.3	45	54.4	54.2	0.2	2.5	2	55.3	1.1	1.6	3	42.6	-11.6	2 copies of lafA
	Cedecea sp. nov 1 M006	CP009458	42.1	48	53.3	54.4	-1.1	5.5	5	49	-5.4	2.1	3	45.1	-9.3	2 copies of lafA
	Cedecea sp. nov 3 SSMD04	CP009451	45.7	51	55.3	55.1	0.2	9.9	10	45.08	-10.02	1.2	1	55.1	0	2 copies of lafA
	Citrobacter Clade A (Citrobacter braakii 980_SSON)	JULD01000007	43	47	50.5	52.3	-1.8	8.4	7	43.9	-8.4	0.5	1	42.2	-10.1
	Citrobacter Clade A (Citrobacter braakii 989_CKOS)	JUKU01000067	42.969	47	50.5	52.2	-1.7	8.4	7	43.93	-8.27	0.5	1	42.16	-10.04
	Citrobacter Clade A (Citrobacter braakii 1175_SENT)	JWAG01000011	43.4	46	51.3	52.2	-0.9	8.8	7	48.1	-4.1	0.5	1	41.9	-10.3
	Citrobacter Clade A (Citrobacter braakii A47)	KV744703	42.1	45	51	52	-1	7.5	5	45.7	-6.3	0.5	1	43.1	-8.9
	Citrobacter Clade A (Citrobacter braakii ATCC 51113)	NAEW01000012	43.4	47	51.3	51.9	-0.6	8.8	7	48.1	-3.8	0.5	1	43.1	-8.8
	Citrobacter Clade A (Citrobacter braakii C1710)	NEFN01000013/056	42.1	45	50.9	51.7	-0.8	7.5	5	45.6	-6.1	0.5	1	42.2	-9.5
	Citrobacter Clade A (Citrobacter braakii D8)	FWDQ01000008	42.1	45	51	51.8	-0.8	7.5	5	45.7	-6.1	0.5	1	42.6	-9.2
	Citrobacter Clade A (Citrobacter braakii GN02600)	LEDM01000001	42.128	45	51.01	51.7	-0.69	7.5	5	45.7	-6	0.5	1	42.9	-8.8
	Citrobacter Clade A (Citrobacter braakii GTA-817-RBA-P2)	LAMY01000067	42.128	45	50.98	52.2	-1.22	7.5	5	45.7	-6.5	0.5	1	43.05	-9.15
	Citrobacter Clade A (Citrobacter braakii GTA-CB01)	JRHK01000001	43.4	46	51.3	51.9	-0.6	8.8	7	48.06	-3.84	-	-	-	-
	Citrobacter Clade A (Citrobacter braakii HH5)	SJSJ01000016	43	47	50.6	52	-1.4	8.4	7	43.9	-8.1	0.5	1	43.1	-8.9
	Citrobacter Clade A (Citrobacter braakii HH6)	SJSI01000027	43.4	47	51.4	51.9	-0.5	8.8	7	48.1	-3.8	0.5	1	42.8	-9.1
	Citrobacter Clade A (Citrobacter braakii HH8)	SJSG01000039	43	47	50.6	51.9	-1.3	8.4	7	44	-7.9	0.5	1	42.2	-9.7
	Citrobacter Clade A (Citrobacter braakii HH9)	SJSF01000019	42.1	45	51	52.1	-1.1	7.5	5	45.5	-6.6	0.5	1	42.8	-9.3
	Citrobacter Clade A (Citrobacter braakii HH10)	SJSE01000030/031	40	44	51.6	52.1	-0.5	5.4	4	48	-4.1	0.5	1	42.4	-9.7
	Citrobacter Clade A (Citrobacter braakii S649)	PQMC01000001	43.4	47	51.3	52	-0.7	8.8	7	48.1	-3.9	0.5	1	42.8	-9.2
	Citrobacter Clade A (Citrobacter braakii S1278)	PQLW01000001	43.4	47	51.3	52.1	-0.8	8.8	7	48.1	-4	0.5	1	42.8	-9.3
	Citrobacter Clade A (Citrobacter braakii S1279)	PQLV01000001	43.4	47	51.3	52.1	-0.8	8.8	7	48.1	-4	0.5	1	42.8	-9.3
	Citrobacter Clade A (Citrobacter braakii S1280)	PQLU01000001	43.4	47	51.3	52.1	-0.8	8.8	7	48.1	-4	0.5	1	42.8	-9.3
	Citrobacter Clade A (Citrobacter braakii S1281)	PQLT01000001	43.4	47	51.3	52.1	-0.8	8.8	7	48.1	-4	0.5	1	42.8	-9.3
	Citrobacter Clade A (Citrobacter braakii S1282)	PQLS01000001	43.4	47	51.3	52.1	-0.8	8.8	7	48.1	-4	0.5	1	42.8	-9.3
	Citrobacter Clade A (Citrobacter braakii S1283)	PQLR01000001	43.4	47	51.3	52.1	-0.8	8.8	7	48.1	-4	0.5	1	42.8	-9.3
	Citrobacter Clade A (Citrobacter braakii SCC4)	MTCP01000001	43	47	50.6	51.7	-1.1	8.4	7	44	-7.7	0.5	1	42.2	-9.5
	Citrobacter Clade A (Citrobacter braakii WCHCF65)	LIDR01000030/039/074	41.8	46	51.4	51.9	-0.5	6.4	5	46.9	-5	0.5	1	42.7	-9.2	lfiF reading frame disrupted by transposase insertion
	Citrobacter Clade A (Citrobacter europaeus 67A)	FLYB01000032	43	47	50.9	51.8	-0.9	8.4	7	44	-7.8	0.5	1	42.8	-9
	Citrobacter Clade A (Citrobacter europaeus 97/99)	FLUX01000044	43	47	50.9	51.9	-1	8.4	7	44.1	-7.8	0.5	1	42.6	-9.3
	Citrobacter Clade A (Citrobacter europaeus 705SK3)	CP02215	41.9	46	50.2	51.8	-1.6	7.4	6	43.6	-8.2	0.5	1	42.1	-9.7
	Citrobacter Clade A (Citrobacter europaeus A121)	PQSZ01000007	43.4	47	51.8	52	-0.2	8.8	7	48.6	-3.4	0.5	1	42.8	-9.2
	Citrobacter Clade A (Citrobacter europaeus BD)	CP018810	43	47	50.9	52.1	-1.2	8.4	7	44	-8.1	0.5	1	42.8	-9.3
	Citrobacter Clade A (Citrobacter europaeus CF_13_ST_93)	MDCY01000049/054	45.2	49	50.3	52.1	-1.8	7.4	6	43.6	-8.5	0.5	1	42.1	-10	lfiM reading frame disrupted by transposase; Missing lfiN
	Citrobacter Clade A (Citrobacter europaeus CRCB-101)	CP024819	43.4	46	51.8	52.1	-0.3	8.8	7	48.7	-3.4	0.5	1	42.2	-9.9
	Citrobacter Clade A (Citrobacter europaeus FDAARGOS_61)	CP026045	43	47	50.9	51.8	-0.9	8.4	7	44	-7.8	0.5	1	42.8	-9
	Citrobacter Clade A (Citrobacter europaeus FDAARGOS_253)	CP020448.2	43	47	50.9	52	-1.1	8.4	7	44	-8	0.5	1	42.8	-9.2
	Citrobacter Clade A (Citrobacter europaeus HH11)	SJSD01000042/043/043	41.9	45	50.2	51.5	-1.3	7.4	6	43.6	-7.9	0.5	1	42.1	-9.4
	Citrobacter Clade A (Citrobacter europaeus MGH56)	KK736165	44.6	48	51.8	51.8	0	8.8	7	48.6	-3.2	0.5	1	42.2	-9.6	lafZ reading frame disrupted by transposase insertion
	Citrobacter Clade A (Citrobacter freundii 18-1)	CP022273	18.7	20	49.6	51.6	-2	3.2	4	42.1	-9.5	-	-	-	-	Missing lfgNMABCDEFGHIJK-lafWZ; Replaced with transposase
	Citrobacter Clade A (Citrobacter freundii 236-17-2)	PQFB01000001	42.9	47	50	51.6	-1.6	8.4	6	43.7	-7.9	0.5	1	41.8	-9.8
	Citrobacter Clade A (Citrobacter freundii 537_CKOS)	JVDD01000024	38.8	42	50.4	51.7	-1.3	7.5	5	43.8	-7.9	0.5	1	42.1	-9.6	Missing lfiQPNM and partial lafK; Replaced with transposase
	Citrobacter Clade A (Citrobacter freundii 538_CKOS)	JVDC01000057	38.971	42	51.14	51.7	-0.56	6.8	5	44.84	-6.86	0.5	1	42.1	-9.6	Missing lfiQPNM and partial lafK; Replaced with transposase
	Citrobacter Clade A (Citrobacter freundii 554_CKOS)	JVCJ01000048/067	39.7	42	50.8	51.8	-1	6.5	5	42.7	-9.1	0.5	1	42.1	-9.7	Missing lfiQPNM and partial lafK; Replaced with transposase
	Citrobacter Clade A (Citrobacter freundii 804_CKOS)	JUSE01000040	42.1	45	50.3	51.4	-1.1	7.5	5	43.9	-7.5	0.5	1	41.1	-10.3
	Citrobacter Clade A (Citrobacter freundii 873_CKOS)	JUPU01000036/242/271	42.1	45	50.2	51.6	-1.4	7.5	5	43.9	-7.7	0.5	1	40	-11.6
	Citrobacter Clade A (Citrobacter freundii 874_CKOS)	JUPT01000052	42.1	45	50.2	51.5	-1.3	7.5	5	43.9	-7.6	0.5	1	40	-11.5
	Citrobacter Clade A (Citrobacter freundii AR_0116)	CP032184	41.9	46	50.1	51.7	-1.6	7.4	6	43.5	-8.2	0.5	1	42.1	-9.6
	Citrobacter Clade A (Citrobacter freundii ATCC 8090)	JMTA01000009	37.6	39	50.2	51.7	-1.5	7.5	5	44	-7.7	0.5	1	42.1	-9.6	Missing lafBCDEFS
	Citrobacter Clade A (Citrobacter freundii CF003)	NXKE01000009	41.9	46	50.2	51.8	-1.6	7.4	6	43.6	-8.2	0.5	1	42.1	-9.7
	Citrobacter Clade A (Citrobacter freundii CF6_ST18)	MCON01000066	41.9	46	50.2	51.6	-1.4	7.4	6	43.6	-8	0.5	1	42.1	-9.5
	Citrobacter Clade A (Citrobacter freundii CF_14_ST_18)	DCZ01000063	41.9	46	50.2	51.6	-1.4	7.4	6	43.6	-8	0.5	1	42.1	-9.5
	Citrobacter Clade A (Citrobacter freundii CF_15_ST_94)	MDDA01000096	9.7	11	49.5	51.7	-2.2	-	-	-	-	-	-	-	-	Missing lfiGHIJKL-lafWZABCDEFST; Partial lfiF and lfiU
	Citrobacter Clade A (Citrobacter freundii CRE20)	PXLE01000019	41.9	46	50.1	51.7	-1.6	7.4	6	43.6	-8.1	0.5	1	42.1	-9.6
	Citrobacter Clade A (Citrobacter freundii D36-1)	NEFW0100000	13.9	16	50.3	51.5	-1.2	-	-	-	-	-	-	-	-	Missing lfiHIJ-lfgNMABCDEFGHIJKL-lafWZ-lafFSTU
	Citrobacter Clade A (Citrobacter freundii GED7749C)	KQ956031	41.9	46	50.2	51.7	-1.5	7.4	6	43.8	-7.9	0.5	1	41.8	-9.9
	Citrobacter Clade A (Citrobacter freundii GTC 09479)	AOMS01000002	42.1	45	50.3	51.6	-1.3	7.5	5	43.9	-7.7	0.5	1	41.1	-10.5
	Citrobacter Clade A (Citrobacter freundii HM38)	CP024672	41.9	46	50.2	51.7	-1.5	7.4	6	43.8	-7.9	0.5	1	41.8	-9.9
	Citrobacter Clade A (Citrobacter freundii MGH141)	NGRB01000002	41.9	46	50.1	51.7	-1.6	7.4	6	43.6	-8.1	0.5	1	42.1	-9.6
	Citrobacter Clade A (Citrobacter freundii MGH142)	NGRC01000001	41.9	46	50.1	51.8	-1.7	7.4	6	43.6	-8.2	0.5	1	42.1	-9.7
	Citrobacter Clade A (Citrobacter freundii R17)	CP035276	42.1	45	50.3	51.6	-1.3	7.5	5	44	-7.6	0.5	1	42.1	-9.5
	Citrobacter Clade A (Citrobacter freundii R47)	CP040698	23.8	24	49	51.5	-2.5	7.5	5	44.1	-7.4	-	-	-	-	Missing lfgABCDEFGHIJKL-lafWZABCDEF; Partial lfgM and lafS
	Citrobacter Clade A (Citrobacter freundii RLS1)	JATT01000056	37.6	39	50.2	51.7	-1.5	7.5	5	44	-7.7	0.5	1	42.1	-9.6	Missing lafCDEFST; Partial lafB
	Citrobacter Clade A (Citrobacter freundii RU2)	JRST01000001	42.1	45	50.3	51.5	-1.2	7.5	5	43.9	-7.6	0.5	1	40	-11.5
	Citrobacter Clade A (Citrobacter freundii SA79)	LAZI01000001	41.9	46	50.2	51.7	-1.5	7.4	6	43.6	-8.1	0.5	1	42.1	-9.6
	Citrobacter Clade A (Citrobacter freundii SL151)	CP016952	41.9	46	50.2	51.9	-1.7	7.4	6	43.6	-8.3	0.5	1	42.1	-9.8
	Citrobacter Clade A (Citrobacter freundii ST1)	KQ464178	41.9	46	50.2	52	-1.8	7.4	6	43.6	-8.4	0.5	1	42.1	-9.9
	Citrobacter Clade A (Citrobacter freundii ST2)	KQ475287	41.9	46	50.2	52	-1.8	7.4	6	43.6	-8.4	0.5	1	42.1	-9.9
	Citrobacter Clade A (Citrobacter freundii TUM1507)	BGLH01000036	9.7	11	49.5	51.8	-2.3	-	-	-	-	-	-	-	-	Missing lfiGHIJ-lfgNMABCDEFGHIJKL-lafWZABCDEFST; Partial lfiE and lfiU
	Citrobacter Clade A (Citrobacter freundii U2785)	LS992183	41.9	46	50.1	51.7	-1.6	7.4	6	43.5	-8.2	0.5	1	41.8	-9.9
	Citrobacter Clade A (Citrobacter freundii UMH16)	CP024677	41.9	46	50.1	51.7	-1.6	7.4	6	43.6	-8.1	0.5	1	42.1	-9.6
	Citrobacter Clade A (Citrobacter gillenii MBT-C3)	QVEK01000002	44.2	48	50.7	52.5	-1.8	9.6	8	44.8	-7.7	0.5	1	43.7	-8.8
	Citrobacter Clade A (Citrobacter gillenii NCTC12125)	LR134138	17.8	17	52.1	52.6	-0.5	4.4	3	47	-5.6	-	-	-	-	Missing lfgNMABCDEFGHIJK-lafWZABCDEFSTU; Replaced with transposase
	Citrobacter Clade A (Citrobacter gillenii Upstream_1)	CP038856	42.3	46	51.3	52.7	-1.4	6.5	6	45.8	-6.9	0.5	1	44.2	-8.5
	Citrobacter Clade A (Citrobacter pasteuri NCTC13708)	UFWE01000006	43	47	50.5	51.7	-1.2	8.4	7	44.4	-7.3	0.5	1	39.1	-12.6
	Citrobacter Clade A (Citrobacter pasteuri NCTC13709)	LR134485	42.3	46	50.7	51.8	-1.1	7.7	6	45	-6.8	0.5	1	38.9	-12.9
	Citrobacter Clade A (Citrobacter sp. nov 1 S1284)	PQLY01000009	77	91	52.3	51.9	0.4	42.3	51	52.5	0.6	0.5	1	41.7	-10.2	Phage insertion within VR1
	Citrobacter Clade A (Citrobacter sp. nov 2 MGH146)	NGRE01000001	41.9	46	50.4	51.7	-1.3	7.4	6	44.3	-7.4	0.5	1	40.8	-10.9
	Citrobacter Clade A (Citrobacter sp. nov 3 CF10_ST11)	MCOQ01000088	41.9	46	50.3	52	-1.7	7.3	6	44.3	-7.7	0.5	1	40.9	-11.1
	Citrobacter Clade A (Citrobacter sp. nov 3 UMH19)	CP024673	41.9	46	50.3	51.9	-1.6	7.3	6	44.3	-7.6	0.5	1	40.8	-11.1
	Citrobacter Clade A (Citrobacter sp. nov 4 B38)	CP016762	36.4	39	50.8	51.5	-0.7	7.5	5	44	-7.5	-	-	-	-	Missing lafZABCDEF; Replaced with transposase
	Citrobacter Clade A (Citrobacter sp. nov 4 C191)	NEFA01000042/062/085	45.3	49	50.3	51.6	-1.3	10	8	45.3	-6.3	0.5	1	40	-11.6	lafZ reading frame disrupted by transposase
	Citrobacter Clade A (Citrobacter sp. nov 5 AMA 754)	LLJO01000004	42.1	45	50.3	51.5	-1.2	7.5	5	44.1	-7.4	0.5	1	42.1	-9.4
	Citrobacter Clade A (Citrobacter sp. nov 5 MRSN 12115)	JYFZ02000001	42.1	45	50.3	51.5	-1.2	7.5	5	44.1	-7.4	0.5	1	42.2	-9.3
	Citrobacter Clade A (Citrobacter sp. nov 5 NCTC9750)	LR134118	37.6	39	50.2	51.7	-1.5	7.5	5	44	-7.7	0.5	1	42.1	-9.6	Missing lafCDEFST; Partial lafB and lafU
	Citrobacter Clade A (Citrobacter werkmanii BF-6)	CP019986	43.3	47	49.5	51.8	-2.3	8.8	7	41.2	-10.6	0.5	1	40.6	-11.2
	Citrobacter Clade A (Citrobacter werkmanii FDAARGOS_550)	CP033742	42.1	45	50.3	51.8	-1.5	7.5	5	44.1	-7.7	0.5	1	40.2	-11.6
	Citrobacter Clade A (Citrobacter werkmanii NBRC 105721)	BBMW01000010	43.3	47	49.5	52.1	-2.6	8.8	7	41.2	-10.9	0.5	1	40.8	-11.3
	Citrobacter Clade A (Citrobacter werkmanii UMH15)	CP024679	42.1	45	50.3	51.8	-1.5	7.5	5	44.1	-7.7	0.5	1	40.2	-11.6
	Citrobacter Clade A (Citrobacter youngae AK-8)	NDXY01000008	53.3	55	47.9	51.9	-4	18.7	15	40.9	-11	0.5	1	42.4	-9.5
	Citrobacter Clade A (Citrobacter youngae ATCC 29220)	GG730299	42.2	45	51.5	52.7	-1.2	7.5	5	45.48	-7.22	0.5	1	41.7	-11
	Citrobacter Clade A (Citrobacter youngae CFNIH1)	CP007557	43.4	47	50.8	52.2	-1.4	8.8	7	46.9	-5.3	0.5	1	41.1	-11.1
	Citrobacter Clade A (Citrobacter youngae CRK0001)	NEYS02000016	43.4	48	50.6	52	-1.4	8.8	7	46.8	-5.2	0.5	1	41.1	-10.9
	Citrobacter Clade A (Citrobacter youngae ICR003007)	SEJH01000019	43.4	47	50.8	52.2	-1.4	8.8	7	46.9	-5.3	0.5	1	41.1	-11.1
	Citrobacter Clade A (Citrobacter youngae UMH18)	CP024675	43.4	47	50.8	52.2	-1.4	8.8	7	46.8	-5.4	0.5	1	41.9	-10.3
	Citrobacter Clade B (Citrobacter farmeri CF_355)	RHWV01000003	39.4	44	53.8	53.3	0.5	4.8	4	55.38	2.08	0.5	1	42.2	-11.1
	Citrobacter Clade B (Citrobacter rodentium DBS100)	CP038008	78.9	101	55.2	54.7	0.5	4.9	4	55.2	0.5	0.4	1	47	-7.7	Disrupted by phage insertion between lfiG and lfiI, lfiH is missing
	Citrobacter Clade B (Citrobacter rodentium ICC168)	FN543502	78.898	101	55.19	54.7	0.49	4.9	4	55.2	0.5	0.4	1	47	-7.7	Disrupted by phage insertion between lfiG and lfiI, lfiH is missing
	Citrobacter Clade B (Citrobacter rodentium NBRC 105723)	BBNA01000038/044	77.8	100	55.2	54.5	0.7	4.9	4	55.2	0.7	0.4	1	47	-7.5	Disrupted by phage insertion between lfiG and lfiI, lfiH is missing
	Citrobacter Clade B (Citrobacter sedlakii NBRC 105722)	BBNB01000009/011	40	46	55	54.7	0.3	4.7	5	48.4	-6.3	0.5	1	53	-1.7	2 copies of lafA
	Citrobacter Clade C (Citrobacter sp. nov 6 S646)	PQMB01000002	39.8	44	53.7	52.5	1.2	4.9	4	52.5	0	0.5	1	47.4	-5.1
	Citrobacter Clade C (Citrobacter sp. nov 6 S647)	PQMA01000009	39.8	44	53.7	52.5	1.2	4.9	4	52.5	0	0.5	1	47.4	-5.1
	Citrobacter Clade C (Citrobacter sp. nov 6 S648)	PQLZ01000002	39.8	44	53.7	52.5	1.2	4.9	4	52.5	0	0.5	1	47.4	-5.1
	Citrobacter Clade C (Citrobacter sp. nov 6 S1285)	PQLX01000012	39.8	44	53.7	52.5	1.2	4.9	4	52.5	0	0.5	1	47.4	-5.1
	Citrobacter Clade D (Citrobacter koseri 661_CKOS)	JUYC01000167/207/419/450/471	41.4	46	53.8	53.7	0.1	5.9	5	51.19	-2.51	0.5	1	49.79	-3.91	2 copies of lafA
	Citrobacter Clade D (Citrobacter koseri AR_0024)	CP026709	41.4	46	53.7	53.7	0	5.9	5	51.3	-2.4	0.5	1	49.6	-4.1	2 copies of lafA
	Citrobacter Clade D (Citrobacter koseri AR_0025)	CP026697	41.4	46	53.7	53.9	-0.2	5.9	5	51.2	-2.7	0.5	1	49.8	-4.1	2 copies of lafA
	Citrobacter Clade D (Citrobacter koseri ATCC BAA-895)	CP000822	41.4	46	53.8	53.8	0	5.9	5	51.3	-2.5	0.5	1	50.2	-3.6	2 copies of lafA
	Citrobacter Clade D (Citrobacter koseri B1B)	MBTW01000020	41.4	46	53.7	53.8	-0.1	5.9	5	51.2	-2.6	0.5	1	50	-3.8	2 copies of lafA
	Citrobacter Clade D (Citrobacter koseri BL23)	SPPW01000005	41.4	46	53.7	53.8	-0.1	5.9	5	51.3	-2.5	0.5	1	49.6	-4.2	2 copies of lafA
	Citrobacter Clade D (Citrobacter koseri CK778)	QKNA01000001	41.4	46	53.7	53.7	0	5.9	5	51.2	-2.5	0.5	1	49.8	-3.9	2 copies of lafA
	Citrobacter Clade D (Citrobacter koseri DNF00568)	KQ959524	41.5	46	53.6	53.7	-0.1	5.9	5	51.3	-2.4	0.5	1	49.6	-4.1	2 copies of lafA
	Citrobacter Clade D (Citrobacter koseri FDAARGOS_86)	JTAV01000001	41.4	46	53.7	53.8	-0.1	5.9	5	51.2	-2.6	0.5	1	49.8	-4	2 copies of lafA
	Citrobacter Clade D (Citrobacter koseri FDAARGOS_164)	LORR02000011	41.4	46	53.7	53.6	0.1	5.9	5	51.3	-2.3	0.5	1	49.6	-4	2 copies of lafA
	Citrobacter Clade D (Citrobacter koseri FDAARGOS_287)	CP022073	41.4	46	53.7	53.8	-0.1	5.9	5	51.3	-2.5	0.5	1	49.6	-4.2	2 copies of lafA
	Citrobacter Clade D (Citrobacter koseri FDAARGOS_393)	CP023527	41.4	46	53.7	53.8	-0.1	5.9	5	51.3	-2.5	0.5	1	49.6	-4.2	2 copies of lafA
	Citrobacter Clade D (Citrobacter koseri FDAARGOS_526)	RKIT01000002	41.4	46	53.7	53.5	0.2	5.9	5	51.3	-2.2	0.5	1	49.6	-3.9	2 copies of lafA
	Citrobacter Clade D (Citrobacter koseri FDAARGOS_530)	CP033780	41.4	46	53.7	53.9	-0.2	5.9	5	51.2	-2.7	0.5	1	49.6	-4.3	2 copies of lafA
	Citrobacter Clade D (Citrobacter koseri GED7778C)	KQ956060	41.4	46	53.7	53.8	-0.1	5.9	5	51.3	-2.5	0.5	1	49.6	-4.2	2 copies of lafA
	Citrobacter Clade D (Citrobacter koseri HAMBI_1287)	QLLB01000001	41.4	46	53.7	53.8	-0.1	5.9	5	51.2	-2.6	0.5	1	49.6	-4.2	2 copies of lafA
	Citrobacter Clade D (Citrobacter koseri ICR003204)	SEJQ01000024/057	41.4	46	53.7	53.8	-0.1	5.9	5	51.4	-2.4	0.5	1	49.8	-4	2 copies of lafA
	Citrobacter Clade D (Citrobacter koseri ICR003207)	SEJT01000015/084	41.4	46	53.7	53.8	-0.1	5.9	5	51.3	-2.5	0.5	1	49.6	-4.2	2 copies of lafA
	Citrobacter Clade D (Citrobacter koseri L168)	QHHL01000050	41.4	46	53.7	53.8	-0.1	5.9	5	51.2	-2.6	0.5	1	49.8	-4	2 copies of lafA
	Citrobacter Clade D (Citrobacter koseri NCTC10768)	UFWP01000006	41.4	46	53.7	53.6	0.1	5.9	5	51.3	-2.3	0.5	1	50.2	-3.4	2 copies of lafA
	Citrobacter Clade D (Citrobacter koseri NCTC10769)	UFVV01000001	41.4	46	53.7	53.9	-0.2	5.9	5	51.1	-2.8	0.5	1	49.8	-4.1	2 copies of lafA
	Citrobacter Clade D (Citrobacter koseri NCTC10770)	UFWC01000001	41.4	46	53.7	53.7	0	5.9	5	51.2	-2.5	0.5	1	50	-3.7	2 copies of lafA
	Citrobacter Clade D (Citrobacter koseri NCTC10771)	UAVT01000011	41.4	46	53.8	53.7	0.1	5.9	5	51.3	-2.4	0.5	1	50.2	-3.5	2 copies of lafA
	Citrobacter Clade D (Citrobacter koseri NCTC10811)	UAWE01000013	41.4	46	53.7	53.7	0	5.9	5	51.2	-2.5	0.5	1	49.6	-4.1	2 copies of lafA
	Citrobacter Clade D (Citrobacter koseri NCTC10849)	CAADIR010000002	41.7	46	53.7	53.6	0.1	5.9	5	51.3	-2.3	0.5	1	49.8	-3.8	2 copies of lafA
	Citrobacter Clade D (Citrobacter koseri NCTC11074)	UFVY01000003	41.4	46	53.7	53.6	0.1	5.9	5	51.1	-2.5	0.5	1	50	-3.6	2 copies of lafA
	Citrobacter Clade D (Citrobacter koseri NCTC11076)	UFVZ01000002	41.4	46	53.7	53.7	0	5.9	5	51.3	-2.4	0.5	1	50.2	-3.5	2 copies of lafA
	Citrobacter Clade D (Citrobacter koseri NCTC11077)	UFVW01000001	41.4	46	53.7	53.8	-0.1	5.9	5	51.2	-2.6	0.5	1	49.6	-4.2	2 copies of lafA
	Citrobacter Clade D (Citrobacter koseri PSS_7778B)	KQ956146	41.4	46	53.7	53.8	-0.1	5.9	5	51.3	-2.5	0.5	1	49.6	-4.2	2 copies of lafA
	Citrobacter Clade D (Citrobacter koseri YDC582)	PGIF01000001	41.4	46	53.7	53.8	-0.1	5.9	5	51.2	-2.6	0.5	1	49.8	-4	2 copies of lafA
	Enterobacter cancerogenus ATCC 33241	FYBA01000008	38.4	44	56.4	55.6	0.8	4.2	4	54.2	-1.4	0.5	1	54.7	-0.9
	Enterobacter cancerogenus ATCC 35316	GG704864	40.2	45	56.4	55.9	0.5	6.1	5	53.6	-2.3	0.5	1	54.53	-1.37
	Enterobacter cancerogenus CFBP13530	QGAL01000009	38.3	44	56.6	55.6	1	4.2	4	54	-1.6	0.5	1	55.1	-0.5
	Enterobacter cancerogenus CR-Eb1	CP025225	37.9	43	56.5	55.8	0.7	3.8	3	53	-2.8	0.5	1	54.5	-1.3
	Enterobacter cancerogenus FDAARGOS_232	POWA01000006	40.2	45	56.4	55.3	1.1	6.1	5	53.7	-1.6	0.5	1	54.9	-0.4
	Enterobacter cancerogenus NS31	LDQJ01000011/029	40.3	45	56.3	55.6	0.7	6.1	5	53.9	-1.7	0.5	1	55.3	-0.3
	Enterobacter cancerogenus NS104	LDQG01000026/032	40.3	45	56.3	55.6	0.7	6.1	5	53.9	-1.7	0.5	1	55.3	-0.3
	Enterobacter cancerogenus NS111	LDQH01000028	40.3	45	56.3	55.6	0.7	6.1	5	53.9	-1.7	0.5	1	55.3	-0.3
	Enterobacter cancerogenus NS188	LDQI01000015	40.3	45	56.3	55.6	0.7	6.1	5	53.9	-1.7	0.5	1	55.3	-0.3
	Enterobacter chengduensis 405_ECLO	JVIL01000028.1	38.3	44	57.9	56.2	1.7	4.2	4	55.3	-0.9	0.5	1	53.2	-3
	Enterobacter chengduensis 414_ECLO	JVIB01000047.1	38.3	44	57.9	56.2	1.7	4.2	4	55.3	-0.9	0.5	1	53.2	-3
	Enterobacter chengduensis 44242	JZYA01000017/027	38.3	44	57.9	56	1.9	4.2	4	55.3	-0.7	0.5	1	53.2	-2.8
	Enterobacter chengduensis 44246	JZXZ01000011	38.3	44	57.9	56	1.9	4.2	4	55.3	-0.7	0.5	1	53.2	-2.8
	Enterobacter chengduensis e2032	FKBK01000008.1	38.3	44	57.9	55.9	2	4.2	4	55.3	-0.6	0.5	1	53.2	-2.7
	Enterobacter chengduensis FDAARGOS_286	NJEZ02000001.1	38.3	44	57.9	56	1.9	4.2	4	55.3	-0.7	0.5	1	53.2	-2.8
	Enterobacter chengduensis GN02468	LEDT02000034	38.3	44	57.9	56.2	1.7	4.2	4	55.3	-0.9	0.5	1	53.2	-3
	Enterobacter chengduensis GN02587	LEDN01000002	38.3	44	57.9	56.1	1.8	4.2	4	55.3	-0.8	0.5	1	53.2	-2.9
	Enterobacter chengduensis GN04826	LVTT01000021/171	38.3	44	57.9	56.1	1.8	4.2	4	55.3	-0.8	0.5	1	53.2	-2.9
	Enterobacter huaxiensis 090008	QZCT01000012	39.5	44	55.9	55.7	0.2	5.4	4	55.5	-0.2	0.5	1	53.3	-2.4
	Enterobacter huaxiensis WCHEHu045002	RWHU01000011	39.5	44	56	55.9	0.1	5.4	4	55.6	-0.3	0.5	1	53.3	-2.6
	Enterobacter roggenkampii DS23372	NPNW01000005	40.2	45	57.4	56.1	1.3	6.1	5	55.1	-1	0.5	1	57.4	1.3
	Enterobacter sp. nov 8 153C2	QMCQ01000012/035/052	41.9	46	53.9	55.4	-1.5	7.4	6	50.3	-5.1	0.5	1	52.1	-3.3
	Enterobacter sp. nov 8 451	NSIZ01000015/027/066	41.9	46	53.8	55.6	-1.8	7.4	6	50.2	-5.4	0.5	1	51.9	-3.7
	Enterobacter sp. nov 8 C45	LT991957.1	41.9	46	53.8	55.2	-1.4	7.4	6	50.1	-5.1	0.5	1	52.1	-3.1
	Enterobacter sp. nov 8 GEN000188	SEKG01000002	41.9	46	53.8	55.2	-1.4	7.4	6	50.1	-5.1	0.5	1	52.1	-3.1
	Enterobacter sp. nov 8 GN06232	LVVA01000018	41.9	46	53.8	55.7	-1.9	7.4	6	50.2	-5.5	0.5	1	51.9	-3.8
	Enterobacter sp. nov 10 e483	FKEG01000006.1	39.5	45	56.3	55.4	0.9	5.2	5	51.2	-4.2	0.5	1	54.1	-1.3
	Enterobacter sp. nov 10 GN03164	LECZ01000026	40.8	45	55.5	55.7	-0.2	6.5	5	47.7	-8	0.4	1	51.8	-3.9
	Enterobacter sp. nov 10 GN04363	LRCR01000003	39.5	45	56.3	56	0.3	5.2	5	51.3	-4.7	0.5	1	54.1	-1.9
	Enterobacter sp. nov 10 GN05526	LVUF01000060/061	39.5	45	56.3	55.7	0.6	5.2	5	51.3	-4.4	0.5	1	54.3	-1.4
	Escherichia albertii 05-3106	CP030778	43.7	49	52.9	49.8	3.1	9.1	8	46.2	-3.6	0.8	2	44	-5.8
	Escherichia albertii 07-3866	CP030781	40.9	47	52.6	49.8	2.8	8.4	9	44.2	-5.6	-	-	-	-	Missing lfhB
	Escherichia albertii 20H38	BBVE01000030/040	42.4	48	52.8	49.5	3.3	8.4	9	44.2	-5.3	-	-	-	-
	Escherichia albertii 403_13	PDHK01000002	46	53	51.9	49.6	2.3	8.5	9	46.1	-3.5	0.8	2	43.8	-5.8	Contains additional variable region between lfgM and lfgA
	Escherichia albertii B156	ADJH01000009	81.1	102	51.2	49.6	1.6	8.4	10	44.2	-5.4	-	-	-	-	lafC reading frame disrupted by phage integration
	Escherichia albertii EC03-127	BBVU01000038/048	42.1	49	52.8	49.6	3.2	8.4	10	44.3	-5.3	-	-	-	-
	Escherichia albertii EC03-195	BBVV01000020	44.4	49	52.9	49.7	3.2	9.1	8	46.1	-3.6	0.8	2	43.7	-6
	Escherichia albertii EC05-81	BBVY01000022	43.9	49	52.8	49.7	3.1	9.1	8	46.2	-3.5	0.8	2	43.9	-5.8
	Escherichia albertii EC05-160	BBVW01000001	41.5	46	53.4	49.6	3.8	6.8	7	45.6	-4	-	-	-	-
	Escherichia albertii EC06-170	AP014857	41.5	46	53.4	49.8	3.6	6.7	7	45.6	-4.2	-	-	-	-
	Escherichia albertii Gyo_GY2	BJDA01000025	44.6	50	52.9	49.8	3.1	9.1	8	46.2	-3.6	0.8	2	43.9	-5.9
	Escherichia albertii Hiroshima3582	BEGZ01000348/481	56.3	68	49.5	49.5	0	18.9	23	42	-7.5	0.8	2	43.9	-5.6	Contains additional variable region lfgM and lfgA
	Escherichia albertii K7394	BBWA01000004	56.3	68	49.5	49.4	0.1	18.9	23	42	-7.4	0.8	2	43.9	-5.5	Contains additional variable region lfgM and lfgA
	Escherichia albertii K7744	BBWB01000026	44.2	49	52.9	49.7	3.2	9.2	8	46.2	-3.5	0.8	2	43.9	-5.8
	Escherichia albertii KF1	CP007025	43.1	46	50.5	49.7	0.8	10.1	8	43	-6.7	0.8	2	43.7	-6	Missing lfgABCDEF; Frameshift in lafS; contains additional variable regions between lfiM and lafK and between lfgM and lfgG
	Escherichia albertii Mex-12/320a	SIZV01000027	40.5	46	53.3	49.6	3.7	6.8	7	45.5	-4.1	-	-	-	-
	Escherichia albertii Mkr3964	BJDC01000021	48.5	51	51.2	49.4	1.8	10.1	8	43	-6.4	0.8	2	43.8	-5.6	Contains additional variable region between lfiM and lafK and between lfgM and lfgA
	Escherichia albertii NCTC 9362	CP034213	34.1	39	53.9	50.1	3.8	4	2	52.6	2.5	0.8	2	44.1	-6	Missing lfiEFGHIJ; partial lafK disrupted by transposase insertion; Contains partial VR1
	Escherichia albertii NIAH_Bird_8	BBVQ01000023	42.3	48	53.2	49.5	3.7	6.8	7	45.5	-4	0.8	2	44.1	-5.4
	Escherichia albertii NIAH_Bird_13	BBVI01000002	41.5	46	53.4	49.7	3.7	6.7	7	45.6	-4.1	-	-	-	-
	Escherichia albertii NIAH_Bird_24	BBVM01000001	41	46	53.3	49.6	3.7	6.7	7	45.7	-3.9	-	-	-	-
	Escherichia albertii NIAH_Bird_25	BBVN01000038	13.1	15	53.8	49.4	4.4	-	-	-	-	-	-	-	-	Missing lafK-lfiEFGHIJKL-lafWZA
	Escherichia albertii TW15818	AEJY01000012/024/198/271/278	42.7	47	52.9	49.6	3.3	9.1	8	46	-3.6	-	-	-	-
	Escherichia albertii ZAI-5-1	BJCU01000003	47	49	52.1	49.8	2.3	9.2	8	46.1	-3.7	-	-	-	-	Contains additional variable region between lfgM and lfgA
	Escherichia coli 2-427-07_S4_C2	JNRA01000001	40.6	44	53.7	50.7	3	6.9	5	46.1	-4.6	-	-	-	-
	Escherichia coli 3-020-07_S4_C1	JONC01000061	40.6	44	53.8	50.6	3.2	6.9	5	46.1	-4.5	-	-	-	-
	Escherichia coli 3-073-06_S1_C1	JNRU01000002	37.8	42	55.3	50.6	4.7	4.2	3	54.2	3.6	-	-	-	-
	Escherichia coli 3003	AFAF02000007	42.2	46	54	50.7	3.3	4.1	3	53.8	3.1	-	-	-	-	Contains additional variable region between lfgM and lfgA
	Escherichia coli B671	ADIP01000007	41.6	44	53.3	50.7	2.6	4.1	3	53.7	3	-	-	-	-	Contains additional variable region between lfgM and lfgA
	Escherichia coli BIDMC 20B	KI929677	40.607	44	53.74	50.7	3.04	6.9	5	46.1	-4.6	-	-	-	-
	Escherichia coli BIDMC 62	KK736299	40.6	44	53.7	50.7	3	6.9	5	46.1	-4.6	-	-	-	-
	Escherichia coli BIDMC 63	KK736311	40.607	44	53.74	50.8	2.94	6.9	5	46.1	-4.7	-	-	-	-
	Escherichia coli BIDMC 70	KK736338	40.607	44	53.74	50.8	2.94	6.9	5	46.1	-4.7	-	-	-	-
	Escherichia coli BIDMC 78	KK736438	40.6	44	53.7	50.8	2.9	6.9	5	46.1	-4.7	-	-	-	-
	Escherichia coli BWH 24	AXLH01000003	40.607	44	53.74	50.7	3.04	6.9	5	46.7	-4	-	-	-	-
	Escherichia coli BWH 34	KI929787	40.607	44	53.74	50.6	3.14	6.9	5	46.1	-4.5	-	-	-	-
	Escherichia coli C9_92	AICE01000029	40.8	44	53.9	50.7	3.2	4.1	3	53.8	3.1	-	-	-	-	Contains additional variable region between lfgM and lfgA
	Escherichia coli HVH 90 (4-3191362)	KE699642	40.607	44	53.73	50.6	3.13	6.9	5	46.1	-4.5	-	-	-	-
	Escherichia coli HVH 141 (4-5995973)	KE700179	40.607	44	53.73	50.6	3.13	6.9	5	46.1	-4.5	-	-	-	-
	Escherichia coli HVH 146 (4-3189767)	KE700234	40.6	44	53.7	50.5	3.2	6.9	5	46.1	-4.4	-	-	-	-
	Escherichia coli HVH 193 (4-3331423)	KE700784	40.834	44	53.78	50.6	3.18	6.9	5	46.2	-4.4	-	-	-	-
	Escherichia coli HVH 205 (4-3094677)	KE700876	40.6	44	53.7	50.7	3	6.9	5	46.1	-4.6	-	-	-	-
	Escherichia coli KTE6	KB732993	40.607	44	53.73	50.6	3.13	6.9	5	46.1	-4.5	-	-	-	-
	Escherichia coli KTE19	KE136675	40.868	43	53.84	50.6	3.24	3.1	4	53.8	3.2	-	-	-	-
	Escherichia coli KTE43	KB733425	39.656	44	53.91	50.6	3.31	5.6	5	48.1	-2.5	-	-	-	-
	Escherichia coli KTE165	KB733141	45.48	51	52.84	50.6	2.24	7.4	7	48.8	-1.8	-	-	-	-
	Escherichia coli KTE219	KE136949	39.4	44	54.2	50.6	3.6	5.6	5	47.9	-2.7	-	-	-	-
	Escherichia coli MGH107	KQ087662	40.607	44	53.74	50.7	3.04	6.9	5	46.1	-4.6	-	-	-	-
	Escherichia fergusonii YH17130	PUBY01000020/024	41.7	47	53.8	49.6	4.2	8.4	8	47.8	-1.8	-	-	-	-
	Escherichia fergusonii YH17132	PUBX01000010	39.6	40	52.7	49.5	3.2	17.1	11	49.3	-0.2	-	-	-	-	Missing lfhAB-lfiRQPNM-lafK-lfiABCDEFG, partial lfiH
	Escherichia flexneri 271_SSON	JVNM01000080/117/129	39.4	44	55.3	50.9	4.4	4.2	3	54.4	3.5	-	-	-	-	lafF reading frame disrupted by transposase insertion; Contains additional variable region between lfiM and lafK (transposase)
	Escherichia flexneri 272_SBOY	JVNL01000093/139/159	39.374	45	55.34	50.9	4.44	4.2	3	54.4	3.5	-	-	-	-	Contains additional variable region between lfiM and lafK (transposase); lafF reading frame disrupted by transposase
	Escherichia flexneri 1141_SBOY	JWBP01000147/208/221/275	38.578	42	55.34	50.5	4.84	4.2	3	54.5	4	-	-	-	-	Missing lfiQ; Contains additional variable region between lfgJ and lfgK (transposase)
	Escherichia flexneri 53638	AAKB02000001	38.5	43	55.5	51	4.5	4.2	3	54.4	3.4	-	-	-	-	Transposase inserted adjacent to lafA
	Escherichia flexneri ECSW+11	NQCA01000091	37.8	42	55.5	50.7	4.8	4.2	3	54.4	3.7	-	-	-	-
	Escherichia flexneri ESBL-A07-8-2	NIYW01000024	37.8	42	55.5	50.6	4.9	4.2	3	54.3	3.7	-	-	-	-
	Escherichia flexneri ESBL-A16-4-1	NISW01000053/101	38.3	43	55.5	50.7	4.8	4.2	3	54.5	3.8	-	-	-	-	Contains additional variable region (transposase) between lfiM and lafK
	Escherichia flexneri ESBL-T013	NIYT01000002	37.8	42	55.5	51	4.5	4.2	3	54.4	3.4	-	-	-	-
	Escherichia flexneri KTE29	KB733014	37.748	42	55.39	50.8	4.59	4.1	3	54.2	3.4	-	-	-	-
	Escherichia flexneri KTE91	KB733082	37.496	42	55.4	50.4	5	4.2	3	54.5	4.1	-	-	-	-
	Escherichia flexneri KTE135	KB733086	37.547	42	55.41	50.8	4.61	3.8	3	54.5	3.7	-	-	-	-
	Escherichia flexneri KTE184	KB733172	37.496	42	55.4	50.6	4.8	4.2	3	54.5	3.9	-	-	-	-
	Escherichia flexneri KTE197	KB733185	38.032	42	55.45	50.7	4.75	4.2	3	54.5	3.8	-	-	-	-
	Escherichia flexneri UMEA 3682-1	KE702490	37.716	42	55.55	50.8	4.75	4.2	3	54.3	3.5	-	-	-	-
	Escherichia marmotaeE1118	ADKG01000003	41.1	45	53.3	50.5	2.8	7.8	7	45.8	-4.7	-	-	-	-
	Escherichia marmotae HT073016	KN714345	39.564	43	54.4	50.3	4.1	5.2	4	51.9	1.6	-	-	-	-
	Escherichia sp. nov 1 1.2741	AEZI02000012	42.3	45	53.4	50.3	3.1	5.8	4	48.9	-1.4	-	-	-	-	Contains additional variable region between lfgM and lfgA
	Escherichia sp. nov 1 100885	LRKR01000120/136	38.1	42	55.2	50.4	4.8	4.3	4	54.2	3.8	-	-	-	-
	Escherichia sp. nov 1 102928	LRLE01000028/080	38.1	42	55.3	50.4	4.9	4.3	4	54.4	4	-	-	-	-
	Escherichia sp. nov 1 103199	LRMC01000148/173	38.1	42	55.2	50.5	4.7	4.3	4	54.2	3.7	-	-	-	-
	Escherichia sp. nov 1 600035	LRKJ01000117	38.1	42	55.2	50.3	4.9	4.3	4	54.2	3.9	-	-	-	-
	Escherichia sp. nov 1 700324	LRKC01000123	38.1	43	55.2	50.3	4.9	4.3	4	54.2	3.9	-	-	-	-
	Escherichia sp. nov 1 E1642	BDPN01000016/026	46.8	53	51.9	50.2	1.7	13.2	14	42.8	-7.4	-	-	-	-
	Escherichia sp. nov 1 ED1914	JZDN01000005	42.2	45	53.4	50.2	3.2	5.8	4	48.8	-1.4	-	-	-	-	Contains additional variable region between lfgM and lfgA
	Escherichia sp. nov 1 FE95160	LFZI01000019	42.2	45	53.4	50.2	3.2	5.8	4	48.9	-1.3	-	-	-	-	Contains additional variable region between lfgM and lfgA
	Escherichia sp. nov 1 KCJK6238	PIOQ01000131	42.1	45	53.2	50.3	2.9	5.8	4	48.5	-1.8	-	-	-	-	Contains additional variable region between lfgM and lfgA
	Escherichia sp. nov 1 OLC999	NEMK01000009	42.2	45	53.4	50.4	3	5.8	4	48.8	-1.6	-	-	-	-	Contains additional variable region between lfgM and lfgA
	Escherichia sp. nov 1 STEC_7v	AEXD01000006	42.2	45	53.4	50.4	3	5.8	4	48.8	-1.6	-	-	-	-	Contains additional variable region between lfgM and lfgA
	Escherichia sp. nov 1 TW10509	GL872204	38.6	42	54.3	50.3	4	4.3	3	54.2	3.9	-	-	-	-
	Escherichia sp. nov 2 5-366-08_S1_C1	JOQU01000003	41.4	47	53.9	50.6	3.3	3.2	3	53.8	3.2	0.8	2	43.7	-6.9	Contains additional variable regions between lfgM and lfgAand between lafA and lafB
	Escherichia sp. nov 2 042	NC_017626	38.5	45	55.3	50.6	4.7	4.3	3	54.3	3.7	0.8	2	43.9	-6.7	Contains additional variable region between lafA and lafB
	Escherichia sp. nov 2 907672	KI531307	39.4	45	54.4	50.5	3.9	5.8	5	48.6	-1.9	-	-	-	-	Contains additional variable region between lafA and lafB
	Escherichia sp. nov 2 112469215-isolate1	ATOF01000211/KE375644	40	48	55	50.6	4.4	4.3	3	53.9	3.3	0.8	2	43.8	-6.8	Contains additional variable regions between lfgD and lfgEand between lafA and lafB
	Escherichia sp. nov 2 AB42602061-isolate1	ATOB01000148	37.6	43	55.5	50.6	4.9	4.2	3	54.4	3.8	-	-	-	-	Contains additional variable region between lafA and lafB
	Escherichia sp. nov 2 FVEC1302	GG774902	39.9	45	53.3	50.6	2.7	4.7	3	48.1	-2.5	0.8	2	43.8	-6.8	Contains additional variable region between lafA and lafB
	Escherichia sp. nov 2 FVEC1412	GG749212	39	45	54.6	50.7	3.9	4.3	3	52.9	2.2	0.8	2	43.8	-6.9	Contains additional variable region between lafA and lafB
	Escherichia sp. nov 2 HVH 22 (4-2258986)	KE699029	38.6	45	55.2	50.6	4.6	4.3	3	53.9	3.3	0.8	2	43.8	-6.8	Contains additional variable region between lafA and lafB
	Escherichia sp. nov 2 HVH 88 (4-5854636)	KE699621	38.6	45	55.2	50.6	4.6	4.3	3	53.9	3.3	0.8	2	43.8	-6.8	Contains additional variable region between lafA and lafB
	Escherichia sp. nov 2 HVH 106 (4-6881831)	KE699740	38.6	45	55.2	50.8	4.4	4.3	3	53.9	3.1	0.8	2	43.8	-7	Contains additional variable region between lafA and lafB
	Escherichia sp. nov 2 HVH 110 (4-6978754)	KE699797	38.6	45	55.2	50.6	4.6	4.3	3	53.9	3.3	0.8	2	43.8	-6.8	Contains additional variable region between lafA and lafB
	Escherichia sp. nov 2 HVH 134 (4-6073441)	KE700095	38.599	45	55.22	50.7	4.52	4.3	3	53.9	3.2	0.8	2	43.8	-6.9	Contains additional variable region between lafA and lafB
	Escherichia sp. nov 2 HVH 135 (4-4449320)	KE700100	38.6	45	55.2	50.7	4.5	4.3	3	53.9	3.2	0.8	2	43.8	-6.9	Contains additional variable region between lafA and lafB
	Escherichia sp. nov 2 HVH 140 (4-5894387)	KE700175	38.599	45	55.23	50.8	4.43	4.3	3	53.9	3.1	0.8	2	43.8	-7	Contains additional variable region between lafA and lafB
	Escherichia sp. nov 2 HVH 145 (4-5672112)	KE700230	38.599	45	55.22	50.7	4.52	4.3	3	53.9	3.2	0.8	2	43.8	-6.9	Contains additional variable region between lafA and lafB
	Escherichia sp. nov 2 HVH 151 (4-5755573)	KE700270	40	48	55	50.7	4.3	4.3	3	53.9	3.2	0.8	2	43.8	-6.9	Contains additional variable regions between lfiM and lafK (transposase) and between lafA and lafB
	Escherichia sp. nov 2 HVH 163 (4-4697553)	KE700461	39.3	45	55.2	50.6	4.6	4.3	3	53.9	3.3	0.8	2	43.8	-6.8	Contains additional variable region between lafA and lafB
	Escherichia sp. nov 2 HVH 167 (4-6073565)	KE700478	38.599	45	55.22	50.7	4.52	4.3	3	53.9	3.2	0.8	2	43.8	-6.9	Contains additional variable region between lafA and lafB
	Escherichia sp. nov 2 HVH 173 (3-9175482)	KE700541	38.599	45	55.22	50.6	4.62	4.3	3	53.9	3.3	0.8	2	43.8	-6.8	Contains additional variable region between lafA and lafB
	Escherichia sp. nov 2 HVH 206 (4-3128229)	KE700889	38.599	45	55.22	50.6	4.62	4.3	3	53.9	3.3	0.8	2	43.8	-6.8	Contains additional variable region between lafA and lafB
	Escherichia sp. nov 2 HVH 208 (4-3112292)	KE700914	38.599	45	55.22	50.7	4.52	4.3	3	53.9	3.2	0.8	2	43.8	-6.9	Contains additional variable region between lafA and lafB
	Escherichia sp. nov 2 HVH 215 (4-3008371)	KE700987	38.599	45	55.23	50.7	4.53	4.3	3	53.9	3.2	0.8	2	43.8	-6.9	Contains additional variable region between lafA and lafB
	Escherichia sp. nov 2 HVH 223 (4-2976528)	KE701104	38.599	45	55.23	50.7	4.53	4.3	3	53.9	3.2	0.8	2	43.8	-6.9	Contains additional variable region between lafA and lafB
	Escherichia sp. nov 2 KTE20	KE136677	37.6	43	55.5	50.5	5	4.2	3	54.1	3.6	-	-	-	-	Contains additional variable region between lafA and lafB
	Escherichia sp. nov 2 KTE24	KE136710	38.2	43	55.3	50.5	4.8	4.3	3	54.1	3.6	-	-	-	-	Contains additional variable region between lafA and lafB
	Escherichia sp. nov 2 KTE38	KE136812	38.3	43	55.4	50.4	5	4.2	3	54.1	3.7	-	-	-	-	Contains additional variable region between lafA and lafB
	Escherichia sp. nov 2 KTE54	KB733040	38.599	45	55.22	50.5	4.72	4.3	3	53.9	3.4	0.8	2	43.9	-6.6	Contains additional variable region between lafA and lafB
	Escherichia sp. nov 2 KTE68	KE137035	38.6	45	55.2	50.7	4.5	4.3	3	53.9	3.2	0.8	2	43.8	-6.9	Contains additional variable region between lafA and lafB
	Escherichia sp. nov 2 KTE69	KE137063	38.1	43	55.3	50.5	4.8	4.2	3	54.1	3.6	-	-	-	-	Contains additional variable region between lafA and lafB
	Escherichia sp. nov 2 KTE70	KE137071	38.1	43	55.3	50.5	4.8	4.2	3	54.1	3.6	-	-	-	-	Contains additional variable region between lafA and lafB
	Escherichia sp. nov 2 KTE79	KB733069	40.456	45	54.15	50.6	3.55	4.1	3	53.8	3.2	-	-	-	-	Contains additional variable region between lfgM and lfgA and between lafA and lafB
	Escherichia sp. nov 2 KTE83	KB733411	38.6	45	55.2	50.7	4.5	4.3	3	53.9	3.2	0.8	2	43.8	-6.9	Contains additional variable region between lafA and lafB
	Escherichia sp. nov 2 KTE127	KE137233	38.6	45	55.2	50.7	4.5	4.3	3	53.9	3.2	0.8	2	43.8	-6.9	Contains additional variable region between lafA and lafB
	Escherichia sp. nov 2 KTE128	ANXW01000007	38.6	45	55.2	50.7	4.5	4.3	3	53.9	3.2	0.8	2	43.8	-6.9	Contains additional variable region between lafA and lafB
	Escherichia sp. nov 2 KTE134	KE137278	38.6	45	55.2	50.6	4.6	4.3	3	53.9	3.3	0.8	2	43.8	-6.8	Contains additional variable region between lafA and lafB
	Escherichia sp. nov 2 KTE158	KB733136	38.599	45	55.22	50.7	4.52	4.3	3	53.9	3.2	0.8	2	43.8	-6.9	Contains additional variable region between lafA and lafB
	Escherichia sp. nov 2 KTE181	KB732408	38.6	45	55.2	50.6	4.6	4.3	3	53.9	3.3	0.8	2	43.8	-6.8	Contains additional variable region between lafA and lafB
	Escherichia sp. nov 2 KTE204	KB732461	38.6	45	55.2	50.7	4.5	4.3	3	53.9	3.2	0.8	2	43.8	-6.9	Contains additional variable region between lafA and lafB
	Escherichia sp. nov 2 KTE235	KB732610	38.599	45	55.22	50.7	4.52	4.3	3	53.9	3.2	0.8	2	43.8	-6.9	Contains additional variable region between lafA and lafB
	Escherichia sp. nov 2 MC21	ATNY01000218/239	40	48	55	50.6	4.4	4.3	3	53.9	3.3	0.8	2	43.8	-6.8	Contains additional variable regions between lfgD and lfgE and between lafA and lafB
	Escherichia sp. nov 2 MC23	ATNX01000132/239	40	48	55	50.6	4.4	4.3	3	53.9	3.3	0.8	2	43.8	-6.8	Contains additional variable regions between lfgD and lfgE and between lafA and lafB
	Escherichia sp. nov 2 MC6003	ATNV01000138	37.4	43	55.5	50.6	4.9	4.2	3	54.4	3.8	-	-	-	-	Contains additional variable region between lafA and lafB
	Escherichia sp. nov 2 MGH 58	KK736507	38.6	45	55.2	50.7	4.5	4.3	3	53.9	3.2	0.8	2	43.8	-6.9	Contains additional variable region between lafA and lafB
	Escherichia sp. nov 2 TA255	ADJG01000004	40.8	45	54.2	50.6	3.6	4.3	3	54.4	3.8	-	-	-	-	Contains additional variable regions between lfgM and lfgA and between lafA and lafB
	Escherichia sp. nov 2 TA280	GL884334	40.5	45	54.1	50.6	3.5	4.3	3	53.7	3.1	-	-	-	-	Contains additional variable regions between lfgM and lfgA and between lafA and lafB
	Kluyvera cryocrescens NBRC 102467	BCTM01000007	41.6	46	53.1	53.9	-0.8	7.1	6	46.5	-7.4	0.5	1	49.8	-4.1
	Kluyvera cryocrescens NCTC10483	UASP01000001	41.7	46	53.1	54	-0.9	7.1	6	46.3	-7.7	0.5	1	50	-4
	Kluyvera sp. nov 1 L2	LGHZ01000037	40.969	46	52.98	53.4	-0.42	6.4	6	48.1	-5.3	0.5	1	52.3	-1.1
	Kluyvera sp. nov 2 KA2	PYHO01000003	39.3	44	56.5	55.2	1.3	5	4	52.6	-2.6	0.4	1	53.7	-1.5
	Lelliottia aquatilis 6331-17	PQVW01000016	41	47	54	54.2	-0.2	5.8	5	49	-5.2	1.5	3	48	-6.2
	Lelliottia aquatilis 6332-17	PQVV01000017	41	47	54	54.2	-0.2	5.8	5	49	-5.2	1.5	3	48	-6.2
	Lelliottia aquatilis 6333-17	PQVU01000016	41	47	54	54.2	-0.2	5.8	5	49	-5.2	1.5	3	48	-6.2
	Lelliottia aquatilis 6334-17	PQVT01000017	41	47	54	54.2	-0.2	5.8	5	49	-5.2	1.5	3	48	-6.2
	Lelliottia aquatilis 9827-07	PQVR01000011	41.7	50	54.2	54.3	-0.1	6.6	8	51.3	-3	1.5	3	46.3	-8
	Lelliottia jeotgali PFL01	CP018628	41.5	50	54.2	54.2	0	6.4	8	50.9	-3.3	1.5	3	46.4	-7.8
	Lelliottia lapagei JUb66	RJVC01000008	42	47	55.7	55.1	0.6	4.3	4	55.9	0.8	4.1	4	48.7	-6.4
	Lelliottia lapagei SLM1	PIQM01000002	44.6	49	55.1	55	0.1	5.5	4	54	-1	5.5	6	47.1	-7.9
	Lelliottia nimipressuralis CCUG 25894	SDDX01000026	43.1	47	55.4	54.8	0.6	5.5	4	53.9	-0.9	4.1	4	48.8	-6
	Mangrovibacter phragmatis MP23	LYRP01000012	35.1	41	53.2	49.9	3.3	0.8	1	51	1.1	0.5	1	50.2	0.3
	Mangrovibacter plantisponsor DSM 19579	QGTS01000024	34.2	40	54	50.4	3.6	-	-	-	-	0.5	1	50.7	0.3
	Metakosakonia massiliensis JC163	HE578949	34.3	38	56.9	55.3	1.6	4.5	3	54.5	-0.8	0.5	1	51.1	-4.2	Missing lfgDEFGH
	Pluralibacter gergoviae 40874	JZYL01000036	35.203	41	58.52	59	-0.48	0.7	1	62.7	3.7	0.5	1	59.1	0.1
	Pluralibacter gergoviae DL84A27	LDZI01000001	35.206	41	59.45	59	0.45	0.7	1	63	4	0.5	1	59.1	0.1
	Pseudescherichia vulneris DSM27110T	FYBC01000002	30.7	34	58.9	55.4	3.5	3.9	3	58.6	3.2	0.4	1	64	8.6	Missing lafABCDEFSTU
	Pseudescherichia vulneris NBRC 102420	BBMZ01000012	36.2	42	57.4	56.4	1	3	2	57.2	0.8	0.4	1	52.1	-4.3	flag2 locus comprises of two gene blocks lafABCDEFSTU and lfhAB-lfiRQPNM-lafK-lfiEFGHIJ-lfgNMABCDEFGHIJKL-lafWZ; separated by yafL reading frame
	Pseudocitrobacter feacalis DSM 27453	QNRL010000007	39.7	43	55.3	53	2.3	5.3	4	52.3	-0.7	-	-	-	-	Flanked at 5' end by additional partial lafU gene
	Siccibacter turicensis #493	PYEP01000004	40.8	44	55.9	58.1	-2.2	6.6	4	58.7	0.6	0.4	1	53.6	-4.5
	Siccibacter turicensis 6100069499-17	RYYT01000004	40.7	44	55.9	58.4	-2.5	6.6	4	59	0.6	0.4	1	53.6	-4.8
Erwiniaceae
	Erwinia coffeiphila 342	PDET01000001	35.3	40	57.1	55.2	1.9	3.2	2	57.7	2.5	-	-	-	-	Missing lafZ
	Erwinia oleae DAPP-PG531	JNVB01000003	37.8	45	56.5	54.7	1.8	3.9	4	57.2	2.5	0.4	1	49.9	-4.8	Two copies of lfgM (24.4% amino acid identity)
	Izhakiella australiensis D4N98	MRUL01000013	34.5	40	53.3	54	-0.7	-	-	-	-	-	-	-	-	2 copies of lafA; Additional partial lafA; missing lafF
	Izhakiella capsodis N6PO6	FOVC01000006/014	35.7	40	49.8	50.1	-0.3	-	-	-	-	-	-	-	-	3 copies of laf; missing lafF
	Pantoea allii LMG24248T	MLFE01000005	37.323	43	49.43	52.97	-3.54	3.2	3	49.9	-3.07	0.6	1	50.9	-2.07
	Pantoea brennerii IF5SW-P1	MIZY01000024/042	41	46	54.6	55.7	-1.1	5.9	6	51.5	-4.2	0.5	1	53.5	-2.2	lafZ reading frame disrupted by transposase integration
	Rosenbergiella nectarea8N4	FOGC01000008	31	38	49.7	47.4	2.3	-	-	-	-	-	-	-	-	Missing lafZ and low orthology lafW
	Tatumella ptyseos ATCC 33301	JMPR01000018	31.18	38	53.18	51.6	1.58	-	-	-	-	-	-	-	-	Missing lafZ
Hafniaceae
	Hafnia alvei ATCC 13337	JMPK01000051	45.2	49	48.5	48.7	-0.2	8.8	8	42.3	-6.4	0.6	1	49.1	0.4	2 copies of lafA
	Hafnia alvei ATCC 29926	LAZG01000012	45.117	49	48.5	48.7	-0.2	8.8	8	42.3	-6.4	0.6	1	49.1	0.4	2 copies of lafA
	Hafnia alvei CBA7135	CP021971	41.8	46	49.5	48.9	0.6	5.3	5	46	-2.9	0.8	1	51	2.1	2 copies of lafA
	Hafnia alvei DSM 30098	JTET01000002/004	41.5	46	49.5	48.6	0.9	5.3	5	46.5	-2.1	0.6	1	49	0.4	2 copies of lafA
	Hafnia alvei DSM 30099	JTEU02000009/025	42.032	47	49.14	48.7	0.44	5.7	6	42.3	-6.4	0.7	1	50.8	2.1	2 copies of lafA
	Hafnia alvei FB1	CP009706	44.125	48	48.93	49	-0.07	7.7	7	42.8	-6.2	0.7	1	50.6	1.6	2 copies of lafA
	Hafnia alvei FDAARGOS_350	NJFP02000002	41.9	46	49.7	48.5	1.2	5.3	5	46.5	-2	0.9	1	53.1	4.6	2 copies of lafA
	Hafnia alvei HUMV-5920	CP015379	41.5	46	49.6	48.7	0.9	5.3	5	46.5	-2.2	0.6	1	48.8	0.1	2 copies of lafA
	Hafnia alvei NCTC6578	UGHM01000003	45.9	50	48.7	49	-0.3	9.6	9	43.2	-5.8	0.6	1	49.3	0.3	2 copies of lafA
	Hafnia alvei NCTC8535	UGHO01000001	41.5	46	49.6	48.9	0.7	5.3	5	46.4	-2.5	0.6	1	48.8	-0.1	2 copies of lafA
	Hafnia alvei PCM_1189	SISZ01000038/051	42.3	47	49.2	49	0.2	5.6	6	42.3	-6.7	0.9	1	53	4	2 copies of lafA
	Hafnia alvei PCM_1190	SITA01000037/038	45.5	49	48.6	48.9	-0.3	8.8	8	42.2	-6.7	0.9	1	52.9	4	2 copies of lafA
	Hafnia alvei PCM_1191	SITB01000049	41.7	46	49.6	48.7	0.9	5.3	5	46.3	-2.4	0.7	1	51.3	2.6	2 copies of lafA
	Hafnia alvei PCM_1196	SITE01000037	41.8	46	49.6	48.8	0.8	5.3	5	46.4	-2.4	0.8	1	52	3.2	2 copies of lafA
	Hafnia alvei PCM_1202	SITG01000050/062	44.1	48	48.9	48.9	0	7.7	7	42.8	-6.1	0.7	1	50.6	1.7	2 copies of lafA
	Hafnia alvei PCM_1209	SITI01000117/119	41.8	46	49.6	48.6	1	5.3	5	46	-2.6	0.8	1	51.1	2.5	2 copies of lafA
	Hafnia alvei PCM_1210	SITJ01000070	41.5	46	49.6	48.7	0.9	5.3	5	46.4	-2.3	0.6	1	49	0.3	2 copies of lafA
	Hafnia alvei PCM_1216	SITM01000029/030	45.3	49	48.6	48.9	-0.3	8.8	8	42.2	-6.7	0.8	1	52	3.1	2 copies of lafA
	Hafnia alvei PCM_1220	CP036514	45.3	49	48.7	48.9	-0.2	8.8	8	42.2	-6.7	0.8	1	52.2	3.3	2 copies of lafA
	Hafnia alvei PCM_1221	SISX01000055/056	45.2	49	48.5	48.8	-0.3	8.8	8	42.3	-6.5	0.7	1	50.1	1.3	2 copies of lafA
	Hafnia alvei PCM_1224	SITO01000016	41.8	46	49.7	48.6	1.1	5.3	5	46.5	-2.1	0.8	1	52.5	3.9	2 copies of lafA
	Hafnia paralvei ATCC 51873	JH417556	40.673	45	48.21	48.2	0.01	4.6	4	45.44	-2.76	0.5	1	46.3	-1.9	2 copies of lafA
	Hafnia paralvei PCM_1194	SITD01000043/050	39.6	44	48.2	48.2	0	4.6	4	45.6	-2.6	0.5	1	46.3	-1.9
	Hafnia sp. nov 1 GB001	FMIQ01000064	42	47	49.4	48.6	0.8	5.7	6	43.6	-5	0.6	1	47.7	-0.9	2 copies of lafA
	Obesumbacterium proteus DSM 2777	CP014608	41.9	47	49.1	49.1	0	5.6	6	42.4	-6.7	0.7	1	49.9	0.8	2 copies of lafA
	Obesumbacterium proteus LE8	LAZF01000025/051	40.763	45	49.83	49	0.83	4.4	4	47.3	-1.7	0.8	1	51.2	2.2	2 copies of lafA
	Obesumbacterium proteus PCM_1204	SITH01000053	41.5	46	49.6	48.9	0.7	5.3	5	47	-1.9	0.6	1	48	-0.9	2 copies of lafA
	Obesumbacterium proteus PCM_1214	SITL01000123	40.7	45	49.9	48.9	1	4.4	4	47.5	-1.4	0.7	1	49.4	0.5	2 copies of lafA
Yersiniaceae
	Chania multitudinisentens RB-25	CP007044	36.589	42	52.87	50.9	1.97	2.5	2	50.2	-0.7	0.6	1	37.5	-13.4
	Rouxiella chamberiensis 130333	JRWU01000005	34.536	40	55.26	54.1	1.16	2.5	2	53.7	-0.4	-	-	-	-	Missing lafZ
	Yersinia aleksiciae 404/81	CGBL01000012	34.626	40	45.88	48.8	-2.92	-	-	-	-	0.5	1	35.4	-13.4
	Yersinia aleksiciae IP27925	CQEM01000009	34.627	40	45.87	48.8	-2.93	-	-	-	-	0.5	1	35.4	-13.4
	Yersinia aleksiciae Y159T	CP011975	34.626	40	45.88	49	-3.12	-	-	-	-	0.5	1	35.4	-13.6
	Yersinia bercovieri 3016/84	CHYZ01000020	34.93	40	46.55	49.1	-2.55	-	-	-	-	0.5	1	47.3	-1.8
	Yersinia bercovieri FE80217	CGBH01000020/030	34.9	40	46.6	49.1	-2.5	-	-	-	-	0.5	1	47.6	-1.5
	Yersinia enterocolitica 2/C/53NMD7	CPWH01000022/075	34.923	40	46.1	46.9	-0.8	-	-	-	-	0.8	1	43.9	-3
	Yersinia enterocolitica 105.5R(r)	CP002246	36.456	41	47.76	47	0.76	1.8	1	45.8	-1.2	0.8	1	43.1	-3.9
	Yersinia enterocolitica 556/8265	CACU01000005	21.9	26	46.2	47	-0.8	-	-	-	-	0.7	1	43.5	-3.5	Missing lfhAB-lfiRQPNMEFGHIJ
	Yersinia enterocolitica 647/5307	CACV01000017	21.443	26	46.06	47	-0.94	-	-	-	-	0.7	1	43.5	-3.5	Missing lfhAB-lfiRQPNMEFGHIJ
	Yersinia enterocolitica 1127	CPWQ01000004/048	36.301	41	46.14	46.8	-0.66	1.8	1	45.9	-0.9	0.8	1	43	-3.8
	Yersinia enterocolitica 2516-87	CP009838	36.457	41	46.15	46.96	-0.81	1.8	1	45.9	-1.06	0.8	1	43.1	-3.86
	Yersinia enterocolitica ERL04757	CQAR01000103/146	21.4	26	46	47.1	-1.1	-	-	-	-	0.7	1	43.2	-3.9	Missing lfhAB-lfiRQPNMEFGHIJ
	Yersinia enterocolitica ERL08109	CQAU01000006	21.4	26	46	46.9	-0.9	-	-	-	-	0.7	1	43.2	-3.7	Missing lfhAB-lfiRQPNMEFGHIJ
	Yersinia enterocolitica ERL08599	CPVJ01000004/050	34.5	40	46.2	46.8	-0.6	1.8	1	45.8	-1	0.8	1	43	-3.8
	Yersinia enterocolitica ERL022789	CPYZ01000004	21.4	26	46.04	46.9	-0.86	-	-	-	-	0.7	1	43.5	-3.4	Missing lfhAB-lfiRQPNMEFGHIJ
	Yersinia enterocolitica ERL032126	CQAT01000005	35.1	40	46.1	47	-0.9	-	-	-	-	0.8	1	43	-4
	Yersinia enterocolitica ERL032501	CPXH01000005/52	36.3	41	46.1	46.8	-0.7	1.8	1	45.9	-0.9	0.8	1	43.1	-3.7
	Yersinia enterocolitica ERL032770	CQCZ01000004	21.4	26	46	47	-1	-	-	-	-	0.7	1	43.5	-3.5	Missing lfhAB-lfiRQPNMEFGHIJ
	Yersinia enterocolitica ERL063683	CQBT01000005	21.4	26	46.1	46.9	-0.8	-	-	-	-	0.7	1	43.5	-3.4	Missing lfhAB-lfiRQPNMEFGHIJ
	Yersinia enterocolitica ERL072344	CQBI01000005	21.399	26	46.05	46.9	-0.85	-	-	-	-	0.7	1	43.5	-3.4	Missing lfhAB-lfiRQPNMEFGHIJ
	Yersinia enterocolitica ERL073627	CQAY01000005	21.4	26	46	46.9	-0.9	-	-	-	-	0.7	1	43.5	-3.4	Missing lfhAB-lfiRQPNMEFGHIJ
	Yersinia enterocolitica ERL082756	CPYM01000004/43	36.3	41	46.77	46.9	-0.13	1.8	1	45.9	-1	0.8	1	43.1	-3.8
	Yersinia enterocolitica ERL083523	CPWJ01000004/51	36.3	41	46.1	46.9	-0.8	1.8	1	45.9	-1	0.8	1	43.1	-3.8
	Yersinia enterocolitica H324/78	CWIS01000004/58/90	36.5	41	46.2	47	-0.8	1.8	1	45.8	-1.2	0.8	1	43.1	-3.9
	Yersinia enterocolitica H450/87	CWIX01000004	21.4	26	46	46.9	-0.9	-	-	-	-	0.7	1	43.6	-3.3	Missing lfhAB-lfiRQPNMEFGHIJ
	Yersinia enterocolitica H469/87	CWIW01000014	21.4	26	46	46.9	-0.9	-	-	-	-	0.7	1	43.6	-3.3	Missing lfhAB-lfiRQPNMEFGHIJ
	Yersinia enterocolitica H582/87	CWIT01000002/35	35.1	40	46.1	46.9	-0.8	-	-	-	-	0.8	1	43.4	-3.5
	Yersinia enterocolitica H608/87	CWHT01000064/138	21.4	26	46	46.9	-0.9	-	-	-	-	0.8	1	43.5	-3.4	Missing lfhAB-lfiRQPNMEFGHIJ
	Yersinia enterocolitica H621/87	CQAM01000005/71/103/133	38.1	40	46.1	46.9	-0.8	-	-	-	-	0.8	1	43.1	-3.8
	Yersinia enterocolitica H7580/93	CWIV01000004/48	36.3	41	46.1	46.9	-0.8	1.8	1	45.9	-1	0.8	1	42.7	-4.2
	Yersinia enterocolitica IP00178	CTFT01000037	21.4	26	46.1	46.8	-0.7	-	-	-	-	0.8	1	43.3	-3.5	Missing lfhAB-lfiRQPNMEFGHIJ
	Yersinia enterocolitica IP05342	CPXJ01000040	21.438	26	46.11	46.8	-0.69	-	-	-	-	0.8	1	43.3	-3.5	Missing lfhAB-lfiRQPNMEFGHIJ
	Yersinia enterocolitica IP06077	CPYG01000031/56	36.5	41	46.1	46.8	-0.7	1.8	1	46	-0.8	0.8	1	43.2	-3.6
	Yersinia enterocolitica IP10393	CAOV01000009	21.398	26	46.04	46.9	-0.86	-	-	-	-	0.7	1	43.5	-3.4	Missing lfhAB-lfiRQPNMEFGHIJ
	Yersinia enterocolitica IP20322	CQBQ01000004	35.1	40	46.1	47	-0.9	-	-	-	-	0.8	1	43.2	-3.8
	Yersinia enterocolitica IP20851	CPZE010000007/16	36.5	41	46.2	47	-0.8	1.8	1	45.8	-1.2	0.8	1	43.1	-3.9
	Yersinia enterocolitica IP21447	CTFQ01000007/16	36.3	41	46.1	46.9	-0.8	1.8	1	45.9	-1	0.8	1	43.1	-3.8
	Yersinia enterocolitica IP22276	CPWT01000006	21.429	26	46.05	47	-0.95	-	-	-	-	0.7	1	43.5	-3.5	Missing lfhAB-lfiRQPNMEFGHIJ
	Yersinia enterocolitica IP26014	CQAE01000004	34.7	41	46.6	47.1	-0.5	-	-	-	-	0.5	1	42.6	-4.5	Contains an additional partial lafA in reverse complement
	Yersinia enterocolitica IP26766	CPZU01000007/14	36.5	41	46.2	46.9	-0.7	1.8	1	45.9	-1	0.8	1	43.1	-3.8
	Yersinia enterocolitica IP27818	CPZF01000002	34.545	41	46.51	47.1	-0.59	-	-	-	-	0.5	1	42.6	-4.5	Contains an additional partial lafA in reverse complement
	Yersinia enterocolitica IP29194	CQCL01000003	35.078	40	46.14	47	-0.86	-	-	-	-	0.8	1	43.2	-3.8
	Yersinia enterocolitica IP29228	CPVF01000008	35.078	40	46.13	46.9	-0.77	-	-	-	-	0.8	1	43.2	-3.7
	Yersinia enterocolitica IP29610	CPYE01000005	21.4	26	46	46.9	-0.9	-	-	-	-	0.7	1	43.5	-3.4	Missing lfhAB-lfiRQPNMEFGHIJ
	Yersinia enterocolitica PhRBD_Ye1	AGQO01000003	21.4	26	46.1	46.9	-0.8	-	-	-	-	0.7	1	43.5	-3.4	Missing lfhAB-lfiRQPNMEFGHIJ
	Yersinia enterocolitica W22703	FR718691/728	36.5	41	46.2	47	-0.8	1.8	1	45.9	-1.1	0.8	1	43.1	-3.9
	Yersinia enterocolitica Y11	FR729477	21.4	26	46	47	-1	-	-	-	-	0.7	1	43.5	-3.5	Missing lfhAB-lfiRQPNMEFGHIJ
	Yersinia enterocolitica Y127	CWIU01000008/50	36.5	41	46.2	47	-0.8	1.8	1	45.8	-1.2	0.8	1	43.1	-3.9
	Yersinia enterocolitica YE04/02	CTKX01000004	34.546	41	46.55	47	-0.45	-	-	-	-	0.5	1	42.6	-4.4	Contains an additional partial lafA in reverse complement
	Yersinia enterocolitica YE08/03	CTJC01000004/37	35.1	40	46.1	47	-0.9	-	-	-	-	0.8	1	43.2	-3.8
	Yersinia enterocolitica YE11/03	CTJL01000002/54	36.3	41	46.1	46.9	-0.8	1.8	1	45.9	-1	0.8	1	43	-3.9
	Yersinia enterocolitica YE12/03	HF933425	21.509	26	46.05	47	-0.95	-	-	-	-	0.7	1	43.5	-3.5	Missing lfhAB-lfiRQPNMEFGHIJ
	Yersinia enterocolitica YE13/02	CTIZ01000004	34.5	41	46.6	47	-0.4	-	-	-	-	0.5	1	42.6	-4.4	Contains an additional partial lafA in reverse complement
	Yersinia enterocolitica YE24/03	CTKO01000020/108/129	36.3	40	46.1	46.9	-0.8	1.8	1	45.9	-1	0.8	1	43.1	-3.8
	Yersinia enterocolitica YE53/30444	CQEI01000003	34.7	41	46.6	47.1	-0.5	-	-	-	-	0.5	1	42.6	-4.5
	Yersinia enterocolitica YE56/03	HF933423	36.299	41	46.14	47	-0.86	1.8	1	45.8	-1.2	0.8	1	43.1	-3.9
	Yersinia enterocolitica YE119/02	CTIM01000004/19/52	36.3	41	46.1	46.8	-0.7	1.8	1	45.8	-1	0.8	1	43.1	-3.7
	Yersinia enterocolitica YE149/02	HF933424	35.1	40	46.1	47	-0.9	-	-	-	-	0.8	1	43.2	-3.8
	Yersinia enterocolitica YE153/02	CTJG01000002	35.1	40	46.1	47	-0.9	-	-	-	-	0.8	1	43.4	-3.6
	Yersinia enterocolitica YE204/02	CTER01000004/52	36.3	41	46.1	46.9	-0.8	1.8	1	45.9	-1	0.8	1	43	-3.9
	Yersinia enterocolitica YE212/02	HF933206	36.299	41	46.14	47	-0.86	1.8	1	45.8	-1.2	0.8	1	43.2	-3.8
	Yersinia enterocolitica YE213/02	CTEZ01000003	21.396	26	46	46.9	-0.9	-	-	-	-	0.7	1	43.5	-3.4	Missing lfhAB-lfiRQPNMEFGHIJ
	Yersinia enterocolitica YE221/02	CTIP01000002	34.546	41	46.54	47.2	-0.66	-	-	-	-	0.5	1	42.6	-4.6	Contains an additional partial lafA in reverse complement
	Yersinia enterocolitica YE227/02	CTJE01000007/13	34.5	41	46.5	47.2	-0.7	-	-	-	-	0.5	1	42.6	-4.6	Contains an additional partial lafA in reverse complement
	Yersinia enterocolitica YE237/02	CTQV01000006/49	36.3	41	46.1	46.9	-0.8	1.8	1	45.9	-1	0.8	1	42.6	-4.3
	Yersinia enterocolitica YE238/02	CTFS01000002	35.1	40	46.1	47	-0.9	-	-	-	-	0.8	1	43.2	-3.8
	Yersinia enterocolitica YE3094/96	HF933426	36.483	42	46.12	47	-0.88	1.8	1	45.9	-1.1	0.8	1	43.2	-3.8	Contains additional variable region between lafA and lafB
	Yersinia enterocolitica YE-149	ASHV01000045	21.4	26	46	46.9	-0.9	-	-	-	-	0.8	1	43.5	-3.4	Missing lfhAB-lfiRQPNMEFGHIJ
	Yersinia enterocolitica YE-150	ASHW01000042	21.4	26	46	46.9	-0.9	-	-	-	-	0.7	1	43.5	-3.4	Missing lfhAB-lfiRQPNMEFGHIJ
	Yersinia enterocolitica YE-P1	ASHT01000034	21.4	26	46	46.9	-0.9	-	-	-	-	0.8	1	43.5	-3.4	Missing lfhAB-lfiRQPNMEFGHIJ
	Yersinia enterocolitica YE-P4	ASHU01000045	21.4	26	46	46.9	-0.9	-	-	-	-	0.7	1	43.5	-3.4	Missing lfhAB-lfiRQPNMEFGHIJ
	Yersinia enterocolitica YO527	CACW01000006	36.4	41	46.2	47	-0.8	1.8	1	46	-1	0.7	1	43.6	-3.4
	Yersinia frederiksenii 38/83	CGCC01000005	34.7	40	44.9	46.9	-2	-	-	-	-	0.5	1	40.8	-6.1
	Yersinia frederiksenii FE80151	CPVN01000005	35.94	41	45	46.8	-1.8	-	-	-	-	0.5	1	41	-5.8	2 copies of lafA
	Yersinia intermedia 141/02	CTFA01000018/073	36.9	41	47.5	47.4	0.1	-	-	-	-	0.6	1	45.6	-1.8	2 copies of lafA
	Yersinia intermedia CFSAN060537	NHOH01000002	34.5	40	47.8	47.6	0.2	-	-	-	-	0.5	1	40.5	-7.1
	Yersinia intermedia FCF84	CPVD01000012	34.479	40	47.91	47.7	0.21	-	-	-	-	0.5	1	40.6	-7.1
	Yersinia intermedia FCF130	CVJX01000010	34.5	40	47.9	47.8	0.1	-	-	-	-	0.5	1	40.6	-7.2
	Yersinia kristensenii ATCC 33638	ACCA01000007	35.9	41	45.2	47.4	-2.2	1.3	1	44.1	-3.3	0.7	1	38.8	-8.6
	Yersinia kristensenii CFSAN060538	NHOG01000019	36.1	41	45.2	47.3	-2.1	1.3	1	43.4	-3.9	0.7	1	39.6	-7.7
	Yersinia kristensenii FCF221	CQAG01000004	35.969	41	45.23	47.4	-2.17	1.3	1	43.5	-3.9	0.7	1	39.6	-7.8
	Yersinia kristensenii FCF324	CQDL01000020	36	41	45.2	47.4	-2.2	1.3	1	43.5	-3.9	0.7	1	39.6	-7.8
	Yersinia kristensenii FDAARGOS_415	PDEI01000001	35.9	41	45.2	47.4	-2.2	1.3	1	44.1	-3.3	0.7	1	38.7	-8.7
	Yersinia pekkanenii A125KOH2	CQAZ01000009	34.719	41	46.37	47.4	-1.03	-	-	-	-	0.6	1	41.7	-5.7
	Yersinia pekkanenii CIP110230	CWJL01000013	34.712	40	46.36	47.4	-1.04	-	-	-	-	0.6	1	41.7	-5.7
	Yersinia pestis 1	CP009786	38.5	42	47.3	47.6	-0.3	-	-	-	-	0.6	1	44.9	-2.7	3 copies of lafA
	Yersinia pestis 260	CGBX01000011	35.5	40	47.5	47.5	0	-	-	-	-	0.6	1	45.6	-1.9
	Yersinia pestis 379 StPb PI	SDWX01000035/54	37	41	47.2	47.2	0	-	-	-	-	0.6	1	45.1	-2.1	2 copies of lafA
	Yersinia pestis 790	CP006806	38.8	42	47.5	47.61	-0.11	-	-	-	-	0.6	1	45.4	-2.21	3 copies of lafA
	Yersinia pestis 1231	CQBJ01000022	35.2	40	47.1	47.3	-0.2	-	-	-	-	0.6	1	45.1	-2.2
	Yersinia pestis 1412	CP006783	40.4	43	47.5	47.69	-0.19	-	-	-	-	0.6	1	45.4	-2.29	4 copies of lafA
	Yersinia pestis 1413	CP006762	40.423	43	47.54	47.69	-0.15	-	-	-	-	0.6	1	45.4	-2.29	4 copies of lafA
	Yersinia pestis 1522	CP006758	41.7	45	47.6	47.69	-0.09	-	-	-	-	0.6	1	45.4	-2.29	4 copies of lafA; Additional lafA reading frame disrupted by transposase insertion
	Yersinia pestis 1670	AYLR01000005	40.422	43	47.53	47.69	-0.16	-	-	-	-	0.6	1	45.4	-2.29	4 copies of lafA
	Yersinia pestis 2888	CQDR01000018/049	38.7	42	47.4	47.4	0	-	-	-	-	0.6	1	44.9	-2.5	3 copies of lafA
	Yersinia pestis 2944	CP006792	29.1	32	47.8	47.61	0.19	-	-	-	-	0.6	1	45.4	-2.21	Missing lafBCDEFSTU (transposase at end)
	Yersinia pestis 3067	CP006754	40.423	43	47.54	47.69	-0.15	-	-	-	-	0.6	1	45.4	-2.29	4 copies of lafA
	Yersinia pestis 3770	CP006751	40.423	43	47.54	47.69	-0.15	-	-	-	-	0.6	1	45.4	-2.29	4 copies of lafA
	Yersinia pestis 8787	CP006748	40.4	43	47.5	47.69	-0.19	-	-	-	-	0.6	1	45.4	-2.29	4 copies of lafA
	Yersinia pestis 14735	AYLS01000013	41.7	45	47.6	47.7	-0.1	-	-	-	-	0.6	1	45.4	-2.3	4 copies of lafA; Additional lafA reading frame disrupted by transposase insertion
	Yersinia pestis 91001	AE017042	35.526	40	47.3	47.72	-0.42	-	-	-	-	0.6	1	45.4	-2.32
	Yersinia pestis A1122	CP009840	39.406	43	47.42	47.65	-0.23	-	-	-	-	0.6	1	45.4	-2.25	lfgF reading frame disrupted by transposase; 3 copies of lafA
	Yersinia pestis Angola	CP009935	41.5	45	47.5	47.62	-0.12	-	-	-	-	0.6	1	45.4	-2.22	4 copies of lafA; Additional lafA reading frame disrupted by transposase insertion
	Yersinia pestis Antiqua	CP009906	40.7	45	48.49	47.6	0.89	-	-	-	-	0.6	1	45.4	-2.2	lfiG reading frame disrupted by insertion element; 3 copies of lafA
	Yersinia pestis ATCC 4284	KN150742	39.3	42	47.5	47.6	-0.1	-	-	-	-	0.6	1	45.4	-2.2	3 copies of lafA
	Yersinia pestis ATCC 6904	CP008943	31.422	37	47.94	47.6	0.34	-	-	-	-	0.7	1	46.8	-0.8	Missing lafZ and lafBCD (disrupted by transposase integration); Partial lafE
	Yersinia pestis B42003004	AAYU01000003	40.5	43	47.54	47.7	-0.16	-	-	-	-	0.6	1	45.4	-2.3	4 copies of lafA
	Yersinia pestis CA88-4125	ABCD01000004	39.4	43	47.4	47.61	-0.21	-	-	-	-	0.6	1	45.6	-2.01	3 copies of lafA; lfgF reading frame disrupted by transposase insertion
	Yersinia pestis Cadman	CP016273	39.4	43	47.4	47.6	-0.2	-	-	-	-	0.6	1	45.4	-2.2	3 copies of lafA; lfgF reading frame disrupted by transposase insertion
	Yersinia pestis CO92	CP009973	39.405	43	47.8	47.6	0.2	-	-	-	-	0.6	1	45.4	-2.2	lfgF reading frame disrupted by transposase; 3 copies of lafA
	Yersinia pestis D106004	CP001585	39.441	43	47.42	47.6	-0.18	-	-	-	-	0.6	1	45.4	-2.2	lfgF reading frame disrupted by transposase; 3 copies of lafA
	Yersinia pestis D182038	CP001589	39.457	43	47.43	47.6	-0.17	-	-	-	-	0.6	1	45.4	-2.2	lfgF reading frame disrupted by transposase; 3 copies of lafA
	Yersinia pestis Dodson	CP009844	39.4	43	47.4	47.57	-0.17	-	-	-	-	0.6	1	45.4	-2.17	lfgF reading frame disrupted by transposase; 3 copies of lafA
	Yersinia pestis E1979001	AAYV01000002	39.5	43	47.4	47.7	-0.3	-	-	-	-	0.6	1	45.4	-2.3	lfgF reading frame disrupted by transposase; 3 copies of lafA
	Yersinia pestis El Dorado	CP009785	39.405	43	47.42	47.61	-0.19	-	-	-	-	0.6	1	45.4	-2.21	lfgF reading frame disrupted by transposase; 3 copies of lafA
	Yersinia pestis EP2/+	CP009759	25.9	30	47.1	47.5	-0.4	-	-	-	-	-	-	-	-	Missing lfgFGHIJKL-lafWZ; Partial lfgE
	Yersinia pestis EV76D	KQ410704	39.4	43	47.4	47.8	-0.4	-	-	-	-	0.6	1	45.4	-2.4	lfgF reading frame disrupted by transposase; 3 copies of lafA
	Yersinia pestis F1991016	ABAT01000002	39.4	43	47.4	47.7	-0.3	-	-	-	-	0.6	1	45.4	-2.3	lfgF reading frame disrupted by transposase; 3 copies of lafA
	Yersinia pestis FDAARGOS_342	CP031780	36.9	41	47.3	47.5	-0.2	-	-	-	-	0.6	1	43.7	-3.8	Short reading frame lafZ; 2 copies of lafA
	Yersinia pestis FDAARGOS_416	PDEJ01000002	36.9	41	47.3	47.5	-0.2	-	-	-	-	0.6	1	43.7	-3.8	Short reading frame lafZ; 2 copies of lafA
	Yersinia pestis FDAARGOS_579	CP033717	25.6	29	47.7	47.5	0.2	-	-	-	-	0.6	1	45.1	-2.4	Second copy of lafA partial; Missing lfgFGHIJKL and lafBCD-FS; Partial lfgE, lafW and lafT
	Yersinia pestis FDAARGOS_580	CP033715	21.1	25	46.6	47.5	-0.9	-	-	-	-	-	-	-	-	Missing lfgABCDEFGHIJKL-lafWZ; Partial lafA
	Yersinia pestis FDAARGOS_581	CP033713	32.1	35	47.8	47.6	0.2	-	-	-	-	0.6	1	45.4	-2.2	Missing lafBCDEF; Partial lafS
	Yersinia pestis FDAARGOS_582	CP033711	37	41	47.5	47.5	0	-	-	-	-	0.6	1	45.6	-1.9	2 copies of lafA
	Yersinia pestis FDAARGOS_583	CP033709	17.8	18	47.1	47.5	-0.4	-	-	-	-	0.6	1	47.4	-0.1	Missing lfgNMABCDEFGHIJKL-lafW and lafBCDEFST; Partial lafU
	Yersinia pestis FDAARGOS_584	CP033707	25.6	29	47.7	47.5	0.2	-	-	-	-	0.6	1	45.1	-2.4	Missing lfgFGHIJKL and lafCDS; Partial lfgE and lafW and lafT; Additional partial lafA
	Yersinia pestis FDAARGOS_601	CP033699	40.7	44	47.6	47.7	-0.1	-	-	-	-	0.6	1	45.4	-2.3	lfiG reading frame disrupted by transposase; 3 copies of lafA
	Yersinia pestis FDAARGOS_602	CP033696	40.5	44	47.5	47.6	-0.1	-	-	-	-	0.6	1	45.6	-2	4 copies of lafA; Additional partial lafA copy
	Yersinia pestis FDAARGOS_603	CP033690	29.1	32	47.8	47.7	0.1	-	-	-	-	0.6	1	45.4	-2.3	Missing lafBCDEFSTU (transposase at end)
	Yersinia pestis FDAARGOS_604	RKJP01000005	39.4	43	47.4	47.5	-0.1	-	-	-	-	0.6	1	45.4	-2.1	lfiG reading frame disrupted by transposase; 3 copies of lafA
	Yersinia pestis FDAARGOS_605	RKJO01000004	39.4	43	47.4	47.6	-0.2	-	-	-	-	0.6	1	45.4	-2.2	lfiG reading frame disrupted by transposase; 3 copies of lafA
	Yersinia pestis FV-1	AAUB01000001	39.4	43	47.4	47.6	-0.2	-	-	-	-	0.6	1	45.4	-2.2	lfiG reading frame disrupted by transposase; 3 copies of lafA
	Yersinia pestis G1670A	AOSA01000059/117	40.4	44	47.5	47.6	-0.1	-	-	-	-	0.6	1	45.4	-2.2	4 copies of lafA; Additional partial lafA copy
	Yersinia pestis G1670E	AOMY01000038/122	40.4	43	47.5	47.6	-0.1	-	-	-	-	0.6	1	45.4	-2.2	4 copies of lafA
	Yersinia pestis Harbin 35	CP001608	29.2	32	47.8	47.61	0.19	-	-	-	-	0.6	1	45.4	-2.21	Missing lafBCDEFSTU (transposase at end)
	Yersinia pestis IH111554	CPWK01000041/075	37.3	41	47.5	47.5	0	-	-	-	-	0.6	1	45.6	-1.9
	Yersinia pestis India 195	ACNR01000005	39.4	43	47.4	47.61	-0.21	-	-	-	-	0.6	1	45.4	-2.21	lfiG reading frame disrupted by transposase; 3 copies of lafA
	Yersinia pestis INS	AMQL01000002	39.405	43	47.42	47.61	-0.19	-	-	-	-	0.6	1	45.4	-2.21	lfgF reading frame disrupted by transposase; 3 copies of lafA
	Yersinia pestis IP275	AAOS02000019	39.4	43	47.4	48.07	-0.67	-	-	-	-	0.6	1	45.4	-2.67	lfgF reading frame disrupted by transposase; 3 copies of lafA
	Yersinia pestis IP2666pIB1	CP032566	25.6	29	47.7	47.5	0.2	-	-	-	-	0.6	1	45.1	-2.4	Missing lfgFGHIJKL and lafBCD-lafFST; Partial lfgE, lafW and lafT; Additional partial lafA
	Yersinia pestis IP 31758	CP000720	37.047	41	47.2	47.19	0.01	-	-	-	-	0.6	1	45.1	-2.09	2 copies of lafA
	Yersinia pestis IP32463	CPXB01000034	24.927	29	48.24	47.1	1.14	-	-	-	-	-	-	-	-	Missing lfgIJKL-lafWZABCD
	Yersinia pestis IP32921	CIFM01000036	35	40	47.3	47.4	-0.1	-	-	-	-	0.6	1	43.7	-3.7	Short reading frame lafZ
	Yersinia pestis IP32953	BX936398	32.828	40	48.32	47.54	0.78	-	-	-	-	0.5	1	43.5	-4.04
	Yersinia pestis IP33038	CPXN01000039	34.561	40	47.78	47.4	0.38	-	-	-	-	0.6	1	45.4	-2.14
	Yersinia pestis IP33054	CQEA01000024	31.721	36	47.71	47.4	0.31	-	-	-	-	-	-	-	-	Missing lafWZA
	Yersinia pestis IP33177	CQBA01000020	32.753	40	47.95	47.4	0.55	-	-	-	-	0.5	1	43.1	-4.3
	Yersinia pestis IP33250	CHDQ01000025	37.1	41	47.5	47.4	0.1	-	-	-	-	0.6	1	45.3	-2.1	2 copies of lafA
	Yersinia pestis Java9	CP009996	39.4	43	47.4	47.52	-0.12	-	-	-	-	0.6	1	45.4	-2.12	lfgF reading frame disrupted by transposase; 3 copies of lafA
	Yersinia pestis K1973002	AAYT01000005	29.2	32	47.8	47.6	0.2	-	-	-	-	0.6	1	45.4	-2.2	Missing lafBCDEFSTU (transposase at end)
	Yersinia pestis KIM10+	AE009952	29.1	32	47.8	47.66	0.14	-	-	-	-	0.6	1	45.4	-2.26	Missing lafBCDEFSTU (transposase at end)
	Yersinia pestis KIM D27	ADDC01000001	29.1	32	47.8	47.6	0.2	-	-	-	-	0.6	1	45.4	-2.2	Missing lafBCDEFSTU (transposase at end)
	Yersinia pestis LFB2015M1M90/I8	MAKT01000136	38.5	42	47.3	47.6	-0.3	-	-	-	-	0.6	1	44.9	-2.7	3 copies of lafA
	Yersinia pestis LFB2016M0M126/I13	MAKU01000163	35.4	40	47.4	47.6	-0.2	-	-	-	-	0.6	1	45.6	-2
	Yersinia pestis LFB2016W1M129/I2	MAKV01000077	35.4	40	47.4	47.5	-0.1	-	-	-	-	0.6	1	45.6	-1.9
	Yersinia pestis M89	NCLA01000036	40	43	47.4	47.5	-0.1	-	-	-	-	0.6	1	44.9	-2.6	4 copies of lafA
	Yersinia pestis MD67	CP009757	37	41	47.5	47.5	0	-	-	-	-	0.6	1	45.6	-1.9	2 copies of lafA
	Yersinia pestis MG05-1020	AAYS01000001	39.414	43	47.42	47.6	-0.18	-	-	-	-	0.6	1	45.4	-2.2	lfgF reading frame disrupted by transposase; 3 copies of lafA
	Yersinia pestis N912	CQDI01000029	18.8	22	47.3	47.4	-0.1	-	-	-	-	-	-	-	-	Missing lfgABCDEFGHIJKL-lafWZABC; Partial lfiD
	Yersinia pestis NBRC 105692	BAUR01000094	38.5	42	47.3	47.4	-0.1	-	-	-	-	0.6	1	44.9	-2.5	3 copies of lafA
	Yersinia pestis NCTC1101	UHJE01000001	8.3	9	44.2	47.5	-3.3	-	-	-	-	-	-	-	-	Missing lfiFGHIJ-lfgNMABCDEFGHIJKL-lafWZABCDEFSTU
	Yersinia pestis NCTC1103	UHJD01000005	35.5	40	47.5	47.5	0	-	-	-	-	0.6	1	45.6	-1.9
	Yersinia pestis NCTC3571	LR134306	30.8	34	47.8	47.6	0.2	-	-	-	-	0.6	1	43.7	-3.9	Missing lafA and lafCDEFS; Partial lafT and short lafZ reading frame
	Yersinia pestis NCTC8480	LR134160	37	41	47.5	47.5	0	-	-	-	-	0.6	1	45.6	-1.9	2 copies of lafA
	Yersinia pestis NCTC10217	LR134163	37	41	47.5	47.5	0	-	-	-	-	0.6	1	45.6	-1.9	2 copies of lafA
	Yersinia pestis NCTC10278	UAVK01000011	25.6	30	47.7	47.5	0.2	-	-	-	-	0.6	1	45.1	-2.4	Missing lfgFGHIJKL and lafBCD-FS; Partial lfgE, lafW, lafE and lafT
	Yersinia pestis Nepal516	NC_008149	29.154	32	47.82	47.65	0.17	-	-	-	-	0.6	1	45.4	-2.25	Missing lafBCDEFSTU (transposase at end)
	Yersinia pestis Nicholisk 41	CP009991	29.153	32	47.82	47.61	0.21	-	-	-	-	0.6	1	45.4	-2.21	Missing lafBCDEFSTU (transposase at end)
	Yersinia pestis No5	CQEU01000026	35.276	40	47.29	47.3	-0.01	-	-	-	-	0.6	1	45.3	-2
	Yersinia pestis NZYP4713	LT596221	37	41	47.5	47.6	-0.1	-	-	-	-	0.6	1	45.6	-2	2 copies of lafA
	Yersinia pestis OK5586	CQEB01000005/040	35.2	40	47.3	47.4	-0.1	-	-	-	-	0.6	1	45.3	-2.1
	Yersinia pestis PA3606	CP010067	37	41	47.4	47.55	-0.15	-	-	-	-	0.6	1	45.4	-2.15	2 copies of lafA
	Yersinia pestis PB1/+	CP009780	37.008	41	47.5	47.46	0.04	-	-	-	-	0.6	1	45.6	-1.86	2 copies of lafA
	Yersinia pestis PBM19	CP009492	39.4	43	47.4	47.61	-0.21	-	-	-	-	0.6	1	45.4	-2.21	lfgF reading frame disrupted by transposase; 3 copies of lafA
	Yersinia pestis Pestoides A	ACNT01000006	40.465	43	47.53	47.61	-0.08	-	-	-	-	0.6	1	45.6	-2.01	4 copies of lafA
	Yersinia pestis Pestoides B	CP010023	42.7	44	47.6	47.61	-0.01	-	-	-	-	0.6	1	45.6	-2.01	5 copies of lafA
	Yersinia pestis Pestoides F	CP009715	30.87	33	47.9	47.69	0.21	-	-	-	-	0.6	1	45.4	-2.29	Missing lafBCDEFSTU (transposase at end); 2 copies of lafA
	Yersinia pestis Pestoides G	CP010247	40.423	43	47.54	47.69	-0.15	-	-	-	-	0.6	1	45.4	-2.29	4 copies of lafA
	Yersinia pestis PEXU2	ACNS01000001	39.442	43	47.44	47.69	-0.25	-	-	-	-	0.6	1	45.4	-2.29	lfgF reading frame disrupted by transposase; 3 copies of lafA
	Yersinia pestis PT682	CIFL01000034/047	37.1	41	47.4	47.4	0	-	-	-	-	0.6	1	44.9	-2.5	2 copies of lafA
	Yersinia pestis Shasta	CP009723	39.4	43	47.4	47.6	-0.2	-	-	-	-	0.6	1	45.4	-2.2	lfgF reading frame disrupted by transposase; 3 copies of lafA
	Yersinia pestis UG05-0454	AAYR01000001	40.689	44	47.63	47.7	-0.07	-	-	-	-	0.6	1	45.4	-2.3	lfiG reading frame disrupted; 3 copies of lafA
	Yersinia pestis Yp1945	LIXX01000002	39.405	43	47.42	47.6	-0.18	-	-	-	-	0.6	1	45.4	-2.2	lfgF reading frame disrupted by transposase; 3 copies of lafA
	Yersinia pestis YPIII	CP009792	25.555	29	47.68	47.5	0.18	-	-	-	-	0.6	1	45.1	-2.4	Missing lfgGHIJKL and lafBCDE; Partial lafW, lafE and lafT; 2 copies of lafA
	Yersinia pestis Z176003	CP001593	39.46	43	47.43	47.7	-0.27	-	-	-	-	0.6	1	45.4	-2.3	lfgF reading frame disrupted by transposase; 3 copies of lafA
	Yersinia rohdei 68/02	CTKE01000002/029	36.414	41	45.33	46.9	-1.57	-	-	-	-	0.5	1	39.2	-7.7	2 copies of lafA
	Yersinia rohdei ATCC 43380	ACCD01000041/063	37.72	42	45.41	47	-1.59	-	-	-	-	0.5	1	39.2	-7.8	3 copies of lafA
	Yersinia rohdei SCPM-O-B-7599	MWTN01000001	35.1	40	45	47.1	-2.1	-	-	-	-	0.5	1	39.3	-7.8
	Yersinia rohdei YRA	CP009787	37.722	42	45.42	47	-1.58	-	-	-	-	0.5	1	39.2	-7.8	3 copies of lafA
	Yersinia similis Kuratani-2	CABIHV010000019/211	38.5	42	46.8	46.8	0	-	-	-	-	0.6	1	44.9	-1.9	3 copies of lafA
	Yersinia similis MW109-2	CPYL01000038/047	38.5	42	46.8	46.8	0	-	-	-	-	0.6	1	44.7	-2.1	3 copies of lafA
	Yersinia similis MW332-1	CABIIH010000100/131/177/299	37	41	46.8	46.8	0	-	-	-	-	0.6	1	44.4	-2.4	2 copies of lafA
	Yersinia similis OK6609	CABIHS010000218/281	38.5	42	46.8	46.8	0	-	-	-	-	0.6	1	45.1	-1.7	3 copies of lafA
	Yersinia similis R819	CPZI01000034/055	36.6	41	46.8	46.9	-0.1	-	-	-	-	0.6	1	44.8	-2.1	2 copies of lafA
	Yersinia similis Y228	CP009801	38.48	42	46.82	46.8	0.02	-	-	-	-	0.6	1	44.6	-2.2	3 copies of lafA
	Yersinia similis Y233	CQBK01000037/46	36.6	41	46.7	46.9	-0.2	-	-	-	-	0.6	1	44.8	-2.1	2 copies of lafA
	Yersinia similis Y252	CHJS01000041/053	38.6	42	46.8	47	-0.2	-	-	-	-	0.6	1	44.7	-2.3	3 copies of lafA
	Yersinia sp. nov 3 28/85	CQEP01000005/15	34.8	40	45.8	47.7	-1.9	-	-	-	-	0.5	1	41.8	-5.9
	Yersinia sp. nov 3 498/85	CQEC01000002	34.755	40	45.79	47.6	-1.81	-	-	-	-	0.5	1	41.8	-5.8
	Yersinia sp. nov 3 CFSAN060534	NHOK01000009/023	35.9	41	45.9	47.5	-1.6	-	-	-	-	0.5	1	42.9	-4.6	2 copies of lafA
	Yersinia sp. nov 3 FCF343	CQBR01000005	29.444	35	46.25	47.6	-1.35	-	-	-	-	-	-	-	-	Missing lafZABC
	Yersinia sp. nov 3 FE80258	CPWN01000008	35.977	41	45.88	47.4	-1.52	-	-	-	-	0.5	1	43.2	-4.2	2 copies of lafA
	Yersinia sp. nov 3 IP23047	CGBN01000005	29.4	35	46.3	47.6	-1.3	-	-	-	-	-	-	-	-	Missing lafZABC; Partial lafW and lafD
	Yersinia sp. nov 3 IP25924	CQBF01000002	35.978	41	45.82	47.6	-1.78	-	-	-	-	0.5	1	41.2	-6.4	2 copies of lafA
	Yersinia sp. nov 3 RS-42	CQDT01000007	35.962	41	45.9	47.4	-1.5	-	-	-	-	0.5	1	40.8	-6.6	2 copies of lafA
	Yersinia sp. nov 3 SCPM-O-B-7604	MWTI01000002	34.8	40	45.8	47.5	-1.7	-	-	-	-	0.5	1	41.8	-5.7
	Yersinia sp. nov 4 3430	CQDU01000007/011	36.7	43	46	46.7	-0.7	1	2	42.6	-4.1	0.5	1	40.3	-6.4	2 copies of lafA
	Yersinia sp. nov 4 CFSAN060535	NHOJ01000006	9.3	10	42.8	46.7	-3.9	-	-	-	-	-	-	-	-	Missing lfiGHIJ-lfgNMABCDEFGHIJKL-lafWZABCDEFSTU; Partial lfiF
	Yersinia sp. nov 4 FCF208	CQBX01000004	9.3	10	42.8	46.8	-4	-	-	-	-	-	-	-	-	Missing lfiGHIJ-lfgNMABCDEFGHIJKL-lafWZABCDEFSTU; Partial lfiF
	Yersinia sp. nov 4 FCF224	CQBW01000002	35.3	42	45.9	46.8	-0.9	1	2	43.1	-3.7	0.5	1	40.3	-6.5
	Yersinia sp. nov 5 ATCC 33639	CP008955	34.634	40	45.43	47.4	-1.97	-	-	-	-	0.5	1	38.3	-9.1
	Yersinia sp. nov 5 ATCC BAA-2637	CP032482	34.7	40	45.5	47.5	-2	-	-	-	-	0.5	1	38.3	-9.2
	Yersinia sp. nov 5 FE80982	CQAQ01000007	34.6	40	45.5	47.3	-1.8	-	-	-	-	0.5	1	38.3	-9
	Yersinia sp. nov 5 OK6311	CWJK01000008	34.634	40	45.43	47.3	-1.87	-	-	-	-	0.5	1	38.3	-9
	Yersinia sp. nov 5 Y225	CP009364	34.634	40	45.43	47.28	-1.85	-	-	-	-	0.5	1	38.3	-8.98
	Yersinia sp. nov 5 Y231	CP009997	34.634	40	45.43	47.4	-1.97	-	-	-	-	0.5	1	38.3	-9.1
	Yersinia sp. nov 6 IP6945	CQAW01000001	34.772	40	45.97	47.4	-1.43	-	-	-	-	0.6	1	39.9	-7.5
	Yersinia wautersii M489	NCLF01000136/161	14.5	16	47.5	47.5	0	-	-	-	-	-	-	-	-	Missing lfgNMABCDEFGHIJKL-lafWZABCDEFS; Partial lfiJ and lafT
	Yersinia wautersii NCTC8580	UHJC01000001	24.7	28	48.1	47.3	0.8	-	-	-	-	-	-	-	-	Missing lfiJ-lfgNM and lafZABCDEFS; Partial lafW and lafT
	Yersinia wautersii SP93422	CWJN01000010/057	37	42	47.2	47.5	-0.3	-	-	-	-	0.6	1	45.4	-2.1	3 copies of lafA
	Yersinia wautersii WP-930601	CBLG010000018/127	37.1	41	47.5	47.2	0.3	-	-	-	-	0.6	1	45.1	-2.1	2 copies of lafA
	Yersinia wautersii WP-931201	CVMG01000037/048	37	41	47.6	47.3	0.3	-	-	-	-	0.6	1	45.4	-1.9	2 copies of lafA
	Yersinia wautersii Y428	CPWG01000047	3.426	5	44.62	47.2	-2.58	-	-	-	-	-	-	-	-	Missing lfhAB-lfiRQPNMEFGHIJ-lfgNMABCDEFGHIJKL-lafWZ and lafDEFS; Partial lafA and lafT
Family Unassigned
	Plesiomonas shigelloides 302-73	KB944507	33.282	37	55.37	51.1	4.27	-	-	-	-	-	-	-	-	Missing lafK and lafZ
	Plesiomonas shigelloides FM82	PYSI01000010	33.3	37	55.2	51.5	3.7	-	-	-	-	-	-	-	-	Missing lafK and lafZ
	Plesiomonas shigelloides GN7	JWHQ01000031	33.29	37	54.98	51.6	3.38	-	-	-	-	-	-	-	-	Missing lafK and lafZ
	Plesiomonas shigelloides LS1	MUNJ01000005	33.3	37	55.2	51.6	3.6	-	-	-	-	-	-	-	-	Missing lafK and lafZ
	Plesiomonas shigelloides MS-17-188	CP027852	33.3	37	55.2	51.5	3.7	-	-	-	-	-	-	-	-	Missing lafK and lafZ
	Plesiomonas shigelloides NCTC10360	LT575468	33.3	37	55.3	52	3.3	-	-	-	-	-	-	-	-	Missing lafK and lafZ
	Plesiomonas shigelloides NCTC10363	UGTC01000001	33.3	37	55.1	51.6	3.5	-	-	-	-	-	-	-	-	Missing lafK and lafZ
	Plesiomonas shigelloides NCTC10364	UATR01000007	33.3	37	54.98	51.9	3.08	-	-	-	-	-	-	-	-	Missing lafK and lafZ

## Sheet: Supplementary Table S3
	Protein	Average size	# Strains	Families in which present	Genera in which present	% AAI among	Predicted function	Conserved domain	E-value	Conserved domain description
	short name	(# aa)				orthologues
Variable region VR1
	Acp	80	1	Enterobacteriaceae	1 (Citrobacter Clade A)	-	Acyl carrier protein	-	-	-
	CadC	258	4	Budviciaceae	1 (Pragia)	99.1	Transcriptional regulator	COG3710	3e-19	DNA-binding winged helix-turn-helix (wHTH) domain
	CaiC	459	1	Enterobacteriaceae	1 (Citrobacter Clade A)	-	Fatty acid Coa-ligase	cd05922	1.01e-116	Uncharacterized subfamily of fatty acid CoA ligase (FACL)
	CarB	422	30	Enterobacteriaceae/Hafniaceae	3	72.7	Carbomoyl-phosphate synthase-like protein	PRK12767	1.40086e-34	carbamoyl phosphate synthase-like protein
	DUF1851	218	1	Enterobacteriaceae	Escherichia	-	Protein of unknown function (DUF1851)	pfam08887	2.42e-25	GAD-like domain
	DUF2169	395	1	Enterobacteriaceae	Escherichia	-	Protein of unknown function (DUF2169)	pfam09937	3.81e-87	Uncharacterized protein conserved in bacteria (DUF2169)
	DUF4396	221	1	Enterobacteriaceae	1 (Mangrovibacter)	-	Protein of unknown function (DUF4396)	pfam14342	8.73e-34	Domain of unknown function (DUF4396)
	DUF711	410	1	Enterobacteriaceae	1 (Cedecea)	-	Protein of unknown function DUF711	pfam05167	5.43e-61	Uncharacterized ACR (DUF711)
	FabG1	246	1	Enterobacteriaceae	1 (Citrobacter Clade A)	-	3-ketoacyl-(acyl-carrier-protein) reductase	PRK05653	8.3e-64	3-ketoacyl-(acyl-carrier-protein) reductase
	FabG2	251	1	Enterobacteriaceae	1 (Citrobacter Clade A)	-	3-ketoacyl-(acyl-carrier-protein) reductase	PRK05653	6.39e-79	3-ketoacyl-(acyl-carrier-protein) reductase
	Fic	358	11	Enterobacteriaceae	2	97.6	Fic family protein	COG3177	3.02136e-52	Fic family protein [Transcription]
	FkbM1	281	1	Enterobacteriaceae	1 (Buttiauxella)	-	FkbM family methyltransferase	TIGR01444	2.0058e-28	methyltransferase, FkbM family
	FkbM2	269	2	Enterobacteriaceae	1 (Citrobacter Clade A)	99.2	FkbM family methyltransferase	TIGR01444	1.16193e-16	methyltransferase, FkbM family
	FkbM3	274	13	Hafniaceae	2	93	FkbM family methyltransferase	TIGR01444	3.12551e-23	methyltransferase, FkbM family
	GT2-1	828	222	Enterobacteriaceae	8	76.93	Glycosyltransferase family 2	pfam00535	9.04984e-15	Glycosyl transferase family 2
	GT2-2	870	1	Enterobacteriaceae	1 (Metakosakonia)	-	Glycosyltransferase family 2	pfam00535	1.98e-14	Glycosyl transferase family 2
	GT2-3	474	99	Enterobacteriaceae/Hafniaceae	11	67.1	Glycosyltransferase family 2	pfam00535	1.35e-14	Glycosyl transferase family 2
	GT2-4	505	1	Yersiniaceae	1 (Rouxiella)	-	Glycosyltransferase family 2	pfam00535	4.41e-10	Glycosyl transferase family 2
	GT2-5	476	2	Erwiniaceae	1 (Erwinia)	62.7	Glycosyltransferase family 2	pfam00535	5.95e-11	Glycosyl transferase family 2
	GT2-6	784	1	Enterobacteriaceae	1 (Citrobacter Clade A)	-	Glycosyltransferase family 2	pfam00535	9.08e-19	Glycosyl transferase family 2
	GT2-7	358	30	Enterobacteriaceae/Hafniaceae	3	73.2	Glycosyltransferase family 2	pfam00535	7.54476e-23	Glycosyl transferase family 2
	GT2-8	345	1	Enterobacteriaceae	1 (Cedecea)	-	Glycosyltransferase family 2	pfam00535	1.19e-35	Glycosyl transferase family 2
	GT2-9	347	1	Enterobacteriaceae	1 (Citrobacter Clade A)	-	Glycosyltransferase family 2	pfam00535	7.94e-35	Glycosyl transferase family 2
	GT2-10	357	35	Enterobacteriaceae	3	88.8	Glycosyltransferase family 2	pfam00535	7.46948e-32	Glycosyl transferase family 2
	GT4	759	17	Enterobacteriaceae/Erwiniaceae	6	69	Glycosyltransferase family 4	cd03801	3.50489e-19	phosphatidyl-myo-inositol mannosyltransferase
	GT9-1	703	1	Enterobacteriaceae	1 (Cedecea)	-	Glycosyltransferase family 9	cd03789	2.93e-20	lipopolysaccharide heptosyltransferase and similar proteins
	GT9-2	694	28	Enterobacteriaceae	1 (Citrobacter Clade A)	91.3	Glycosyltransferase family 9	cd03789	3.59786e-16	lipopolysaccharide heptosyltransferase and similar proteins
	GT9-3	743	2	Enterobacteriaceae	1 (Citrobacter Clade A)	99.3	Glycosyltransferase family 9	cd03789	5.06e-22	lipopolysaccharide heptosyltransferase and similar proteins
	GT9-4	319	34	Enterobacteriaceae	2	90.7	Glycosyltransferase family 9	cd03789	7.58091e-22	lipopolysaccharide heptosyltransferase and similar proteins
	GT9-5	693	5	Enterobacteriaceae	1 (Enterobacter)	96.8	Glycosyltransferase family 9	cd03789	8.36387e-27	lipopolysaccharide heptosyltransferase and similar proteins
	GT25-1	220	17	Budviciaceae/Enterobacteriaceae/Erwiniaceae	5	73.6	Glycosyltransferase family 25	cd06532	2.27373e-12	Glycosyltransferase family 25 [lipooligosaccharide (LOS) biosynthesis protein] involved in LOS biosynthesis.
	GT25-2	220	5	Enterobacteriaceae	1 (Enterobacter)	99.2	Glycosyltransferase family 25	cd06532	3.02972e-12	Glycosyltransferase family 25 [lipooligosaccharide (LOS) biosynthesis protein] involved in LOS biosynthesis.
	GT25-3	219	1	Enterobacteriaceae	1 (Cedecea)	-	Glycosyltransferase family 25	CD06532	1.04e-11	Glycosyltransferase family 25 [lipooligosaccharide (LOS) biosynthesis protein] involved in LOS biosynthesis.
	GT25-4	607	3	Enterobacteriaceae	3	59	Glycosyltransferase family 25	cd06532	1.01413e-11	Glycosyltransferase family 25 [lipooligosaccharide (LOS) biosynthesis protein] involved in LOS biosynthesis.
	GT32-1	218	6	Enterobacteriaceae	2	82.2	Glycosyltransferase family 32	COG3774	3.6408e-10	Mannosyltransferase OCH1 or related enzyme
	GT32-2	262	8	Enterobacteriaceae	2	78.5	Glycosyltransferase family 32	COG3774	0.000578972	Mannosyltransferase OCH1 or related enzyme
	Hcp1	164	2	Enterobacteriaceae	1 (Lelliottia)	98.7	Type VI secretion system effector Hcp	pfam05638	1.4775e-30	Type VI secretion system effector, Hcp
	HigA	109	2	Yersiniaceae	1 (Yersinia)	100	Toxin antidote protein HigA	COG3093	6.8e-29	Plasmid maintenance system antidote protein VapI, contains XRE-type HTH domain
	HigB	96	2	Yersiniaceae	1 (Yersinia)	98.9	Type II toxin HigB	pfam05015	6.53e-27	RelE-like toxin of type II toxin-antitoxin system HigB
	Hyp1	349	2	Budviciaceae	1 (Budvicia)	100	Hypothetical protein	-	-	-
	Hyp2	245	2	Budviciaceae	1 (Budvicia)	100	Hypothetical protein	-	-	-
	Hyp5	97	4	Budviciaceae	1 (Pragia)	98.95	Hypothetical protein	-	-	-
	Hyp6	155	4	Budviciaceae	1 (Pragia)	99.5	Hypothetical protein	-	-	-
	Hyp7	65	1	Enterobacteriaceae	1 (Buttiauxella)	-	Hypothetical protein	-	-	-
	Hyp8	473	1	Enterobacteriaceae	1 (Cedecea)	-	Hypothetical protein	-	-	-
	Hyp21	209	2	Enterobacteriaceae	1 (Citrobacter Clade A)	97.6	Hypothetical protein	-	-	-
	Hyp42	257	3	Enterobacteriaceae	3	60	Hypothetical protein	-	-	-
	Hyp43	92	7	Enterobacteriaceae	1 (Escherichia)	99.2	Hypothetical protein	-	-	-
	Hyp44	325	9	Enterobacteriaceae	1 (Escherichia)	99.5	Hypothetical protein	-	-	-
	Hyp45	56	13	Enterobacteriaceae	1 (Escherichia)	100	Hypothetical protein	-	-	-
	Hyp46	151	13	Enterobacteriaceae	1 (Escherichia)	98.2	Hypothetical protein	-	-	-
	Hyp47	125	14	Enterobacteriaceae	1 (Escherichia)	96.4	Hypothetical protein	-	-	-
	Hyp48	216	14	Enterobacteriaceae	1 (Escherichia)	81.2	Hypothetical protein	-	-	-
	Hyp49	165	7	Enterobacteriaceae	1 (Escherichia)	92.8	Hypothetical protein	-	-	-
	Hyp50	127	7	Enterobacteriaceae	1 (Escherichia)	96.6	Hypothetical protein	-	-	-
	Hyp51	187	7	Enterobacteriaceae	1 (Escherichia)	85.7	Hypothetical protein	-	-	-
	Hyp64	112	21	Enterobacteriaceae	1 (Escherichia)	91	Hypothetical protein	-	-	-
	Hyp65	214	2	Enterobacteriaceae	1 (Escherichia)	100	Hypothetical protein	-	-	-
	Hyp66	110	2	Enterobacteriaceae	1 (Escherichia)	100	Hypothetical protein	-	-	-
	Hyp67	152	2	Enterobacteriaceae	1 (Escherichia)	100	Hypothetical protein	-	-	-
	Hyp68	60	2	Enterobacteriaceae	1 (Escherichia)	100	Hypothetical protein	-	-	-
	Hyp69	282	2	Enterobacteriaceae	1 (Escherichia)	99.6	Hypothetical protein	-	-	-
	Hyp70	57	2	Enterobacteriaceae	1 (Escherichia)	100	Hypothetical protein	-	-	-
	Hyp71	183	2	Enterobacteriaceae	1 (Escherichia)	100	Hypothetical protein	-	-	-
	Hyp72	338	2	Enterobacteriaceae	1 (Escherichia)	100	Hypothetical protein	-	-	-
	Hyp73	204	2	Enterobacteriaceae	1 (Escherichia)	99.5	Hypothetical protein	-	-	-
	Hyp74	165	16	Enterobacteriaceae	1 (Escherichia)	99.8	Hypothetical protein	-	-	-
	Hyp75	184	9	Enterobacteriaceae	1 (Escherichia)	93.6	Hypothetical protein	-	-	-
	Hyp76	273	3	Enterobacteriaceae	1 (Escherichia)	100	Hypothetical protein	-	-	-
	Hyp79	91	1	Enterobacteriaceae	1 (Escherichia)	-	Hypothetical protein	-	-	-
	Hyp80	160	1	Enterobacteriaceae	1 (Escherichia)	-	Hypothetical protein	-	-	-
	Hyp81	111	1	Enterobacteriaceae	1 (Escherichia)	-	Hypothetical protein	-	-	-
	Hyp82	79	1	Enterobacteriaceae	1 (Escherichia)	-	Hypothetical protein	-	-	-
	Hyp83	109	1	Enterobacteriaceae	1 (Escherichia)	-	Hypothetical protein	-	-	-
	Hyp84	220	1	Enterobacteriaceae	1 (Escherichia)	-	Hypothetical protein	-	-	-
	Hyp85	77	1	Enterobacteriaceae	1 (Escherichia)	-	Hypothetical protein	-	-	-
	Hyp86	52	1	Enterobacteriaceae	1 (Escherichia)	-	Hypothetical protein	-	-	-
	Hyp87	262	1	Enterobacteriaceae	1 (Escherichia)	-	Hypothetical protein	-	-	-
	Hyp88	69	45	Enterobacteriaceae	1 (Escherichia)	93.7	Hypothetical protein	-	-	-
	Hyp89	466	1	Enterobacteriaceae	1 (Klyuvera)	-	Hypothetical protein	-	-	-
	Hyp91	110	2	Enterobacteriaceae	1 (Lelliottia)	64.8	Hypothetical protein	-	-	-
	Hyp92	185	2	Enterobacteriaceae	1 (Lelliottia)	80.5	Type VI secretion protein Rhs	-	-	-
	Hyp93	145	2	Enterobacteriaceae	1 (Lelliottia)	99.3	Hypothetical protein	-	-	-
	Imm26	163	1	Enterobacteriaceae	1 (Escherichia)	-	Immunity protein 26	pfam15428	1.7e-15	Immunity protein 26
	InsE	118	1	Enterobacteriaceae	1 (Citrobacter Clade A)	-	Transposase	COG2963	4.41e-18	Transposase and inactivated derivatives
	IS2TnpA	121	2	Enterobacteriaceae	1 (Escherichia)	100	IS2 repressor TnpA	PRK09413	2.45e-72	IS2 repressor TnpA
	ISAs1Tnp	378	3 (1 strain has two copies)	Enterobacteriaceae	1 (Escherichia)	85.9	ISAs1 family transposase	pfam13808	3.42e-40	DDE Tnp1 associated protein
	IspD	463	1	Enterobacteriaceae	1 (Enterobacter)	-	Bifunctional cytidylyltransferase/SDR family oxidoreductase	cd02516	8.88e-78	CDP-ME synthetase
	KpsS1	406	2	Enterobacteriaceae	1 (Escherichia)	100	beta-3-deoxy-D-manno-oct-2-ulosonic acid (Kdo)-transferase	cd16438	5.78314e-05	beta-3-deoxy-D-manno-oct-2-ulosonic acid (Kdo)-transferase KpsS like
	KpsS2	377	14	Enterobacteriaceae	2	86.8	beta-3-deoxy-D-manno-oct-2-ulosonic acid (Kdo)-transferase	cd16438	1.10313e-25	beta-3-deoxy-D-manno-oct-2-ulosonic acid (Kdo)-transferase KpsS like
	KpsS3	376	1	Enterobacteriaceae	1 (Klyuvera)	-	beta-3-deoxy-D-manno-oct-2-ulosonic acid (Kdo)-transferase	cd16438	2.73327e-30	beta-3-deoxy-D-manno-oct-2-ulosonic acid (Kdo)-transferase KpsS like
	KpsS4	378	15	Hafniaceae	2	89.5	beta-3-deoxy-D-manno-oct-2-ulosonic acid (Kdo)-transferase	cd16438	3.23845e-25	beta-3-deoxy-D-manno-oct-2-ulosonic acid (Kdo)-transferase KpsS like
	LafV1	311	112	Enterobacteriaceae/Erwiniaceae/Hafniaceae/Yersiniaceae	10	63.3	Predicted N-lysine methylase orthologous to flag-1 FliB methylase	-	-	-
	LafV2	315	2	Enterobacteriaceae	1 (Buttiauxella)	73.3	Predicted N-lysine methylase orthologous to flag-1 FliB methylase	-	-	-
	LafV3	318	1	Enterobacteriaceae	1 (Rouxiella)	-	Predicted N-lysine methylase orthologous to flag-1 FliB methylase	-	-	-
	LafV4	303	1	Erwiniaceae	1 (Erwinia)	-	Predicted N-lysine methylase orthologous to flag-1 FliB methylase	-	-	-
	LafV5	299	1	Erwiniaceae	1 (Erwinia)	-	Predicted N-lysine methylase orthologous to flag-1 FliB methylase	-	-	-
	LafV6	311	219	Enterobacteriaceae	6	69.6	Predicted N-lysine methylase orthologous to flag-1 FliB methylase	-	-	-
	LafV7	314	1	Enterobacteriaceae	1 (Pseudescherichia)	-	Predicted N-lysine methylase orthologous to flag-1 FliB methylase	-	-	-
	LafV8	315	1	Budviciaceae	1 (Leminorella)	-	Predicted N-lysine methylase orthologous to flag-1 FliB methylase	-	-	-
	LafV9	228	2	Enterobacteriaceae	1 (Pluralibacter)	99.5	Predicted N-lysine methylase orthologous to flag-1 FliB methylase	-	-	-
	LafV10	307	2	Enterobacteriaceae	1 (Siccibacter)	99	Predicted N-lysine methylase orthologous to flag-1 FliB methylase	-	-	-
	LprI	131	8	Enterobacteriaceae	1 (Escherichia)	86.9	Lysozyme inhibitor protein	pfam07007	8.42335e-19	Lysozyme inhibitor LprI
	LprI2	264	2	Enterobacteriaceae	1 (Escherichia)	100	Uncharacterized protein LprI	COG4461	5.91e-14	Uncharacterized protein LprI
	LtaS1	357	1	Enterobacteriaceae	1 (Buttiauxella)	-	Lipoteichoic acid synthase	cd16148	1.07e-12	uncharacterized sulfatase subfamily
	LtaS2	401	29	Enterobacteriaceae/Hafniaceae	2	73.5	Lipoteichoic acid synthase	cd16015	2.18e-15	Lipoteichoic acid synthase
	LuxC	398	1	Enterobacteriaceae	1 (Citrobacter Clade A)		Acyl-Coa reductase	cd07080	4.92e-29	Acyl-CoA reductase LuxC
	LuxE	256	1	Enterobacteriaceae	1 (Citrobacter Clade A)		Acyl-protein synthetase	pfam04443	2.63e-41	Acyl-protein synthetase, LuxE
	MisL	879	4	Budviciaceae	1 (Pragia)	96.58	Autotransporter protein MisL	PRK15313	6.51e-97	Autotransport protein MisL
	Mtf11-1	180	1	Enterobacteriaceae	1 (Buttiauxella)	-	Class I SAM-dependent methyltransferase	pfam08241	1.00397e-17	Methyltransferase family 11
	Mtf11-2	416	62	Enterobacteriaceae	3	71.9	Class I SAM-dependent methyltransferase	pfam08241	8.77726e-12	Methyltransferase family 11
	Mtf11-3	203	13	Hafniaceae	2	98	Class I SAM-dependent methyltransferase	pfam08241	3.42631e-16	Methyltransferase family 11
	Mtf12	214	17	Enterobacteriaceae	6	76.4	Class I SAM-dependent methyltransferase	pfam08242	0.000393532	Methyltransferase family 12
	Mtf23-1	122	1	Enterobacteriaceae	1 (Cedecea)	-	Methyltransferase domain-containing protein	pfam13489	0.000226188	Methyltransferase family 23
	Mtf23-2	198	2	Enterobacteriaceae	1 (Citrobacter Clade A)	75.1	Methyltransferase domain-containing protein	pfam13489	1.22121e-20	Methyltransferase family 23
	Mtf23-3	240	2	Enterobacteriaceae	1 (Citrobacter Clade A)	98.7	Methyltransferase domain-containing protein	pfam13489	1.74872e-23	Methyltransferase family 23
	Mtf23-4	280	1	Enterobacteriaceae	1 (Citrobacter Clade A)	-	Methyltransferase domain-containing protein	pfam13489	5.91e-07	Methyltransferase family 23
	Mtf24-1	220	11	Enterobacteriaceae	4	81.3	Class I SAM-dependent methyltransferase	pfam13578	2.71284e-17	Methyltransferase family 24
	Mtf24-2	226	21	Enterobacteriaceae	1 (Citrobacter Clade A)	99.6	Class I SAM-dependent methyltransferase	pfam13578	3.80141e-07	Methyltransferase family 24
	Mtf25-1	234	1	Enterobacteriaceae	1 (Cedecea)	-	Class I SAM-dependent methyltransferase	pfam13649	8.86596e-17	Methyltransferase family 25
	Mtf25-2	245	4	Hafniaceae	2	94.8	Class I SAM-dependent methyltransferase	pfam13649	4.77297e-12	Methyltransferase family 25
	NchS	340	5	Yersiniaceae	1 (Yersinia)	98.8	Cyanide hydrolase	cd07564	2.07967e-156	Nitrilases, cyanide hydratase (CH)s, and similar proteins (class 1 nitrilases)
	NeuD	214	1	Enterobacteriaceae	1 (Citrobacter Clade A)	-	Sugar O-acyltransferase	TIGR03570	2.65e-61	sugar O-acyltransferase, sialic acid O-acetyltransferase NeuD family
	NtpT1	263	1	Enterobacteriaceae	1 (Cedecea)	-	NTP transferase	cd02523	1.0865e-20	Phosphocholine cytidylyltransferase
	NtpT2	218	5	Enterobacteriaceae/Hafniaceae	3	81.9	NTP transferase	cd02523	1.73546e-22	Phosphocholine cytidylyltransferase
	NtpT3	225	1	Enterobacteriaceae	1 (Cedecea)	-	NTP transferase	cd02523	3.02459e-22	Phosphocholine cytidylyltransferase
	OmpR	137	4	Budviciaceae	1 (Pragia)	99.6	Transcriptional regulator	smart00862	0.00239	Transcriptional regulatory protein, C terminal
	OptS	80	2	Enterobacteriaceae	1 (Escherichia)	100	O-phosphoseryl acetylase	PRK06253	0.00594	O-phosphoseryl-tRNA synthetase
	ParB	129	1	Enterobacteriaceae	1 (Cedecea)	-	ParB/Srx_like nuclease	cd16400	1.43e-30	ParB/Srx_like nuclease and putative transcriptional regulators related to SbnI
	PldC	202	2	Enterobacteriaceae	1 (Escherichia)	100	Phospholipase	PLN02866	4.35e-17	phospholipase D
	Pm0188	386	35	Enterobacteriaceae	1 (Citrobacter Clade A)	86.8	Sialyltransferase	pfam11477	2.54422e-16	Sialyltransferase
	Pst	280	1	Enterobacteriaceae	1 (Escherichia)	-	Pesticin anti-bacterial toxin-like protein	cd16903	1.88e-73	pesticin C-terminal-like domain of uncharacterized proteins
	RacX	249	1	Enterobacteriaceae	1 (Cedecea)	-	Aspartate/glutamate racemase	pfam01177	6.32e-46	Asp/Glu/Hydantoin racemase
	RhsA	1556	1	Enterobacteriaceae	1 (Escherichia)	-	RHS repeat protein	COG3209	8.53e-44	Uncharacterized conserved protein RhaS, contains 28 RHS repeats
	RimI	157	1	Enterobacteriaceae	1 (Escherichia)	-	GNAT family acetyltransferase	pfam00583	1.69e-11	Acetyltransferase (GNAT) family
	Sel1	148	2	Budviciaceae	1 (Budvicia)	100	Sel1 repeat family protein	pfam08238	0.000243	Sel1 repeat; This short repeat is found in the Sel1 protein. It is related to TPR repeats.
	SerB	202	5	Enterobacteriaceae/Hafniaceae	3	82.7	Phosphoserine phosphatase	COG0560	9.35124e-26	Phosphoserine phosphatase
	TagB1	354	5	Enterobacteriaceae	3	71.7	CDP-glycerol:poly(glycerophosphate) glycerophosphotransferase	COG1887	3.89e-07	CDP-glycerol glycerophosphotransferase, TagB/SpsB family
	TagB2	379	1	Enterobacteriaceae	1 (Cedecea)	-	CDP-glycerol:poly(glycerophosphate) glycerophosphotransferase	COG1887	2.44635e-07	CDP-glycerol glycerophosphotransferase, TagB/SpsB family
	TagB3	371	10	Erwiniaceae/Hafniaceae	2	90.5	CDP-glycerol:poly(glycerophosphate) glycerophosphotransferase	COG1887	0.00432	CDP-glycerol glycerophosphotransferase, TagB/SpsB family
	TagB4	389	4	Enterobacteriaceae	2	77.9	CDP-glycerol:poly(glycerophosphate) glycerophosphotransferase	COG1887	2.58e-20	CDP-glycerol glycerophosphotransferase, TagB/SpsB family
	TagB5	398	36	Enterobacteriaceae	1 (Citrobacter Clade A)	90.4	CDP-glycerol:poly(glycerophosphate) glycerophosphotransferase	COG1887	6.8e-18	CDP-glycerol glycerophosphotransferase, TagB/SpsB family
	TagB6	396	4	Enterobacteriaceae	1 (Lelliottia)	100	CDP-glycerol:poly(glycerophosphate) glycerophosphotransferase	COG1887	1.39e-16	CDP-glycerol glycerophosphotransferase, TagB/SpsB family
	TagB7	619	1	Enterobacteriaceae	1 (Klyuvera)	-	CDP-glycerol:poly(glycerophosphate) glycerophosphotransferase	COG1887	0.00163	CDP-glycerol glycerophosphotransferase, TagB/SpsB family
	TagB8	373	4	Hafniaceae	2	93.4	CDP-glycerol:poly(glycerophosphate) glycerophosphotransferase	COG1887	0.0013	CDP-glycerol glycerophosphotransferase, TagB/SpsB family
	TagD	133	235 (8 strains have 2 copies)	Enterobacteriaceae/Erwiniaceae/Hafniaceae	10	78.5	Glycerol-3-phosphate cytidylyltransferase TagD	cd02171	4.09e-46	glycerol-3-phosphate cytidylyltransferase
	TktA1	275	1	Enterobacteriaceae	1 (Citrobacter Clade A)	-	Transketolase	COG3959	1.78e-93	Transketolase, N-terminal subunit
	TktA2	320	1	Enterobacteriaceae	1 (Citrobacter Clade A)	-	Transketolase	COG3958	1.34e-107	Transketolase, C-terminal subunit
	Tra8	363	1	Enterobacteriaceae	1 (Citrobacter Clade A)	-	IS30 family transposase	COG2826	1.78e-141	Transposase and inactivated derivatives, IS30 family
	VgrG	395	1	Enterobacteriaceae	1 (Escherichia)	-	Type VI secretion system tip protein VgrG	COG3501	0	type VI secretion system Vgr family protein
	WbbJ	219	12	Enterobacteriaceae	1 (Citrobacter Clade A)	92.9	Maltose O-acyltransferase (MAT)-like-protein	cd04647	3.33e-25	Maltose O-acyltransferase (MAT)-like
	WcaK	351	14	Enterobacteriaceae	1 (Citrobacter Clade A)	88.4	Polysaccharide pyruvyl transferase	pfam04230	2.59e-16	Polysaccharide pyruvyl transferase
	WecE	371	29	Enterobacteriaceae/Hafniaceae	3	79.5	dTDP-4-amino-4,6-dideoxygalactose transaminase	COG0399	4.48e-103	dTDP-4-amino-4,6-dideoxygalactose transaminase
	YfaZ	180	2	Budviciaceae	1 (Budvicia)	100	Outer membrane protein	pfam07437	1.27e-74	YfaZ precursor
Variable region VR2
	Chap	118	2	Enterobacteriaceae	1 (Lelliottia)	98.3	CHAP domain containing protein	pfam05257	0.002595	CHAP domain with predicted amidase function
	DUF943	107	3	Enterobacteriaceae	1 (Cedecea)	61.4	Protein of unknown function (DUF943)	pfam06092	2.01333e-23	Enterobacterial putative membrane protein (DUF943)
	DUF2931	221	3 (2-4 copies in each)	Enterobacteriaceae	1 (Lelliottia)	73.1	Protein of unknown function (DUF2931)	pfam11153	9.126e-44	Protein of unknown function (DUF2931)
	DUF3289	124	3	Enterobacteriaceae	1 (Cedecea)	90	Protein of unknown function (DUF3289)	pfam11692	5.45885e-12	Protein of unknown function (DUF3289)
	DUF3828	148	2	Enterobacteriaceae	1 (Lelliottia)	94	Protein of unknown function (DUF3828)	pfam12883	5.38e-06	Protein of unknown function (DUF3828)			A phospholipase A1 antibacterial Type VI secretion effector ...https://onlinelibrary.wiley.com › doi › full › mmi by N Flaugnatti - ‎2016
	Hcp2	663	3	Enterobacteriaceae	1 (Lelliottia)	93.7	Type VI secretion system effector Hcp	COG3157	1.00423e-40	Type VI protein secretion system component Hcp (secreted cytotoxin)
	HipB1	99	46	Enterobacteriaceae	1 (Escherichia)	99.1	HipB antitoxin	smart00530	3.70526e-10	Helix-turn-helix XRE-family like protein
	HipB2	198	2	Budviciaceae	1 (Budvicia)	100	HipB antitoxin	smart00530	3.68e-10	Helix-turn-helix XRE-family like protein
	Hyp3	155	3	Enterobacteriaceae	1 (Buttiauxella)	81.7	Hypothetical protein	-	-	-
	Hyp4	158	84	Enterobacteriaceae	2	69.8	Hypothetical protein	-	-	-
	Hyp9	48	8	Enterobacteriaceae	1 (Citrobacter Clade A)	99.5	Hypothetical protein	-	-	-
	Hyp90	141	4	Enterobacteriaceae	1 (Lelliottia)	100	Hypothetical protein	-	-	-
	Hyp94	138	1	Erwiniaceae	1 (Erwinia)	-	Hypothetical protein	-	-	-
	Hyp95	154	1	Enterobacteriaceae	1 (Mangrovibacter)	96.7	Hypothetical protein	-	-	-
	Hyp96	172	1	Enterobacteriaceae	1 (Pantoea)	-	Hypothetical protein	-	-	-
	Hyp97	179	4	Budviciaceae	1 (Pragia)	99.2	Hypothetical protein	-	-	-
	Hyp98	154	1	Yersiniaceae	1 (Chania)	-	Hypothetical protein	-	-	-
	Hyp99	157	1	Enterobacteriaceae	1 (Pseudescherichia)	-	Hypothetical protein	-	-	-
	Hyp100	116	28	Hafniaceae	2	91.3	Hypothetical protein	-	-	-
	Hyp101	153	83	Enterobacteriaceae/Erwiniaceae	8	60.2	Hypothetical protein	-	-	-
	Hyp102	146	209	Yersiniaceae	1 (Yersinia)	70.6	Hypothetical protein	-	-	-
	Hyp103	159	1	Enterobacteriaceae	1 (Metakosakonia)	-	Hypothetical protein	-	-	-
	Hyp104	157	1	Budviciaceae	1 (Leminorella)	-	Hypothetical protein	-	-	-
	Hyp105	157	1	Enterobacteriaceae	1 (Pseudescherichia)	-	Hypothetical protein	-	-	-
	Hyp106	139	2	Enterobacteriaceae	1 (Siccibacter)	98.5	Hypothetical protein	-	-	-
	Ntox44	130	4	Enterobacteriaceae	1 (Lelliottia)	100	Rnase toxin	pfam15607	4.52e-16	Bacterial toxin 44
	ParE	113	46	Enterobacteriaceae	1 (Escherichia)	99.8	ParE toxin (type II toxin-antitoxin system)	cl21503	1.24424e-44	ParE toxin superfamily
Elsewhere in flag-2 locus
	AsnC	97	1	Enterobacteriaceae	1 (Citrobacter Clade A)	-	Helix-turn-helix domain protein	pfam13404	0.00959	AsnC-type helix-turn-helix domain
	Circ1	422	1	Enterobacteriaceae	1 (Citrobacter Clade A)	-	Phage DNA circulation protein	pfam07157	8.33e-36	DNA circularisation protein N-terminus
	Circ2	449	3	Enterobacteriaceae	1 (Citrobacter Clade B)	100	Phage DNA circulation protein	pfam07157	8.33e-36	DNA circularisation protein N-terminus
	Circ3	495	1	Enterobacteriaceae	1 (Escherichia)	-	Phage DNA circulation protein	pfam07157	8.33e-36	DNA circularisation protein N-terminus
	ClpV	110	3	Enterobacteriaceae	1 (Citrobacter Clade B)	100	ClpV ATPase	TIGR03345	2.54e-05	type VI secretion ATPase, ClpV1 family
	CytB	120	1	Enterobacteriaceae	1 (Citrobacter Clade A)	-	Prokaryotic cytochrome b561	pfam01292	0.00802	Prokaryotic cytochrome b561
	Dcm	474	21	Enterobacteriaceae	1 (Escherichia)	98.6	DNA cytosine methylase	PRK10458	0	DNA cytosine methylase
	DUF1210	184	4	Budviciaceae	1 (Pragia)	99	Hypothetical protein	PRK15303	0.00413	Protein of unknown function (DUF1120)
	DUF1804	166	3	Enterobacteriaceae	1 (Citrobacter Clade B)	100	Protein of unknown function (DUF1804)	pfam08822	1.55e-57	Protein of unknown function (DUF1804)
	DUF2531	134	1	Enterobacteriaceae	1 (Escherichia)	-	Protein of unknown function (DUF2513)	pfam10711	4.67e-06	Hypothetical protein (DUF2513)
	DUF2635-1	63	1	Enterobacteriaceae	1 (Citrobacter Clade A)	-	Phage protein of unknown function (DUF2635)	pfam10948	1.25e-09	Protein of unknown function (DUF2635)
	DUF2635-2	68	1	Enterobacteriaceae	1 (Escherichia)	-	Phage protein of unknown function (DUF2635)	pfam10948	3.45e-20	Protein of unknown function (DUF2635)
	DUF2635-3	80	3	Enterobacteriaceae	1 (Citrobacter Clade B)	100	Phage protein of unknown function (DUF2635)	pfam10948	7.33e-06	Protein of unknown function (DUF2635)
	DUF2730-1	101	1	Enterobacteriaceae	1 (Citrobacter Clade A)	-	Protein of unknown function (DUF2730)	pfam10805	9.12e-23	Protein of unknown function (DUF2730)
	DUF2730-2	99	1	Enterobacteriaceae	1 (Escherichia)	-	Protein of unknown function (DUF2730)	pfam10805	2.66e-16	Protein of unknown function (DUF2730)
	DUF2786	236	3	Enterobacteriaceae	1 (Citrobacter Clade B)	100	Protein of unknown function (DUF2786)	pfam10979	0.000735	Protein of unknown function (DUF2786)
	DUF3164	214	3	Enterobacteriaceae	1 (Citrobacter Clade B)	100	Protein of unknown function (DUF3164)	pfam11363	7.71e-101	Protein of unknown function (DUF3164)
	DUF4376	189	3	Enterobacteriaceae	1 (Citrobacter Clade B)	100	Putative phage tail protein	pfam14301	6.28e-22	Domain of unknown function (DUF4376)
	DUF4752	96	3	Enterobacteriaceae	1 (Citrobacter Clade B)	100	Protein of unknown function (DUF4752)	pfam15944	2.33e-44	Domain of unknown function (DUF4752)
	EcoRII	401	21	Enterobacteriaceae	1 (Escherichia)	97.1	Restriction endonuclease EcoRII	pfam09019	8.36e-98	Restriction endonuclease EcoRII
	FimA	231	4	Budviciaceae	1 (Pragia)	97.8	Pilin protein FimA	PRK15303	2.13e-11	Protein of unknown function (DUF1120)
	FimC	228	4	Budviciaceae	1 (Pragia)	98.9	fimbria/pilus periplasmic chaperone	PRK09918	3.07e-91	putative fimbrial chaperone protein
	FimD	818	4	Budviciaceae	1 (Pragia)	99.2	fimbrial biogenesis usher protein	PRK15304	0	putative fimbrial outer membrane usher protein
	Gam	174	2	Enterobacteriaceae	2	72.9	Phage host-nuclease inhibitor	COG4396	3.62046e-73	Mu-like prophage host-nuclease inhibitor protein Gam
	GH108-1	191	2	Enterobacteriaceae	2	66.7	Phage lysozyme	cd13926	7.55e-32	N-acetylmuramidase domain of the glycosyl hydrolase 108 family
	GH108-2	181	3	Enterobacteriaceae	1 (Citrobacter Clade B)	100	Phage lysozyme	cd13926	2.41e-45	N-acetylmuramidase domain of the glycosyl hydrolase 108 family
	Gp16-1	182	2	Enterobacteriaceae	2	50	Phage protein Gp16	pfam06252	5.55009e-36	Protein of unknown function (DUF1018)
	Gp16-2	137	3	Enterobacteriaceae	1 (Citrobacter Clade B)	100	Phage protein Gp16	pfam06252	1.25e-19	Protein of unknown function (DUF1018)
	Gp27-1	193	1	Enterobacteriaceae	1 (Citrobacter Clade A)	-	Phage protein Gp27	pfam11985	2.44e-58	Protein of unknown function (DUF3486)
	Gp27-2	180	1	Enterobacteriaceae	1 (Escherichia)	-	Phage protein Gp27	pfam11985	1.55e-50	Protein of unknown function (DUF3486)
	Gp28-1	514	1	Enterobacteriaceae	1 (Citrobacter Clade A)	-	Phage protein Gp28	COG4373	0	Mu-like prophage FluMu protein gp28
	Gp28-2	551	1	Enterobacteriaceae	1 (Escherichia)	-	Phage protein Gp28	COG4373	0	Mu-like prophage FluMu protein gp28
	Gp29-1	525	1	Enterobacteriaceae	1 (Citrobacter Clade A)	-	Phage protein Gp29	pfam06074	0	Mu-like prophage protein gp29
	Gp29-2	531	3	Enterobacteriaceae	1 (Citrobacter Clade B)	100	Phage protein Gp29	pfam06074	0	Mu-like prophage protein gp29
	Gp29-3	512	1	Enterobacteriaceae	1 (Escherichia)	-	Phage protein Gp29	pfam06074	0	Mu-like prophage protein gp29
	Gp34	357	1	Enterobacteriaceae	1 (Escherichia)	-	Phage long tail fiber, proximal subunit	PHA02584	1.72e-08	long tail fiber, proximal subunit
	Gp36-1	146	1	Enterobacteriaceae	1 (Citrobacter Clade A)	-	Phage protein Gp36	COG4387	1.19e-21	Mu-like prophage protein gp36
	Gp36-2	143	3	Enterobacteriaceae	1 (Citrobacter Clade B)	100	Phage protein Gp36	COG4387	1.46e-35	Mu-like prophage protein gp36
	Gp36-3	140	1	Enterobacteriaceae	1 (Escherichia)	-	Phage protein Gp36	COG4387	8.15e-53	Mu-like prophage protein gp36
	Gp37-1	198	3	Enterobacteriaceae	1 (Citrobacter Clade B)	100	Phage protein Gp37	pfam08873	7.3e-62	Domain of unknown function (DUF1834)
	Gp37-2	182	1	Enterobacteriaceae	1 (Escherichia)	-	Phage protein Gp37	pfam08873	8.06e-41	Domain of unknown function (DUF1834)
	Gp37-3	279	1	Enterobacteriaceae	1 (Escherichia)	-	Phage protein Gp37	COG5301	1.06e-06	Phage-related tail fibre protein
	Gp41-1	127	1	Enterobacteriaceae	1 (Citrobacter Clade A)	-	Phage tail assembly chaperone protein	COG4518	6.51e-27	Mu-like prophage FluMu protein gp41
	Gp41-2	144	1	Enterobacteriaceae	1 (Escherichia)	-	Phage tail assembly chaperone protein	COG4518	0.0047	Mu-like prophage FluMu protein gp41
	GpD1	358	1	Enterobacteriaceae	1 (Citrobacter Clade A)	-	Phage latre control protein GpD	COG4379	5.99e-68	Mu-like prophage tail protein gpP
	GpD2	403	3	Enterobacteriaceae	1 (Citrobacter Clade B)	100	Phage latre control protein GpD	COG4379	2.45e-89	Mu-like prophage tail protein gpP
	GpD3	379	1	Enterobacteriaceae	1 (Escherichia)	-	Phage latre control protein GpD	COG4379	4.97e-108	Mu-like prophage tail protein gpP
	GpF1	259	1	Enterobacteriaceae	1 (Citrobacter Clade A)	-	Phage protein of unknow function GpF	COG2369	1.95e-16	Uncharacterized conserved protein, contains phage Mu gpF-like domain
	GpF2	388	3	Enterobacteriaceae	1 (Citrobacter Clade B)	100	Phage protein of unknow function GpF	COG2369	1.48e-32	Uncharacterized conserved protein, contains phage Mu gpF-like domain
	GpF3	439	1	Enterobacteriaceae	1 (Escherichia)	-	Phage protein of unknow function GpF	COG2369	1.01e-76	Uncharacterized conserved protein, contains phage Mu gpF-like domain
	GpI1	319	1	Enterobacteriaceae	1 (Citrobacter Clade A)	-	Phage protease GpI	pfam10123	1.71e-55	Mu-like prophage I protein
	GpI2	389	3	Enterobacteriaceae	1 (Citrobacter Clade B)	100	Phage protease GpI	pfam10123	3.03e-109	Mu-like prophage I protein
	GpI3	361	1	Enterobacteriaceae	1 (Escherichia)	-	Phage protease GpI	pfam10123	5.98e-101	Mu-like prophage I protein
	GpJ1	358	1	Enterobacteriaceae	1 (Citrobacter Clade A)	-	Phage baseplate protein GpJ	pfam04865	1.18e-57	Baseplate J-like protein
	GpJ2	359	3	Enterobacteriaceae	1 (Citrobacter Clade B)	100	Phage baseplate protein GpJ	pfam04865	1.13e-70	Baseplate J-like protein
	GpJ3	360	1	Enterobacteriaceae	1 (Escherichia)	-	Phage baseplate protein GpJ	pfam04865	9.75e-87	Baseplate J-like protein
	GpK1	179	1	Enterobacteriaceae	1 (Citrobacter Clade A)	-	Tail fibre assembly protein	pfam02413	1.81e-26	Caudovirales tail fibre assembly protein, lambda gpK
	GpK2	177	1	Enterobacteriaceae	1 (Escherichia)	-	Tail fibre assembly protein	pfam02413	1.56e-35	Caudovirales tail fibre assembly protein, lambda gpK
	GpK3	191	3	Enterobacteriaceae	1 (Citrobacter Clade B)	100	Tail fibre assembly protein	pfam02413	1.04e-36	Caudovirales tail fibre assembly protein, lambda gpK
	GpK4	175	1	Enterobacteriaceae	1 (Escherichia)	-	Tail fibre assembly protein	pfam02413	6.39e-36	Caudovirales tail fibre assembly protein, lambda gpK
	GpL1	492	1	Enterobacteriaceae	1 (Citrobacter Clade A)	-	Phage tail sheath protein GpL	COG4386	8.52e-159	Mu-like prophage tail sheath protein gpL
	GpL2	473	3	Enterobacteriaceae	1 (Citrobacter Clade B)	100	Phage tail sheath protein GpL	COG4386	2.71e-148	Mu-like prophage tail sheath protein gpL
	GpL3	495	1	Enterobacteriaceae	1 (Escherichia)	-	Phage tail sheath protein GpL	COG4386	0	Mu-like prophage tail sheath protein gpL
	GpM1	118	1	Enterobacteriaceae	1 (Citrobacter Clade A)	-	Phage tail tube protein	pfam10618	6.73e-40	Phage tail tube protein
	GpM2	118	1	Enterobacteriaceae	1 (Escherichia)	-	Phage tail tube protein	pfam10618	8.29e-38	Phage tail tube protein
	GpS1	180	1	Enterobacteriaceae	1 (Citrobacter Clade A)	-	Phage virion morphogenesis protein	pfam05069	7.48e-06	Phage virion morphogenesis family; Protein S of phage P
	GpS2	183	3	Enterobacteriaceae	1 (Citrobacter Clade B)	100	Phage virion morphogenesis protein	pfam05069	1.05e-16	Phage virion morphogenesis family; Protein S of phage P
	GpS3	156	1	Enterobacteriaceae	1 (Escherichia)	-	Phage virion morphogenesis protein	pfam05069	1.14e-34	Phage virion morphogenesis family; Protein S of phage P
	GpT1	300	1	Enterobacteriaceae	1 (Citrobacter Clade A)	-	Phage major head subunit GpT	pfam10124	1.6e-154	Mu-like prophage major head subunit gpT
	GpT2	302	3	Enterobacteriaceae	1 (Citrobacter Clade B)	100	Phage major head subunit GpT	pfam10124	1.43e-97	Mu-like prophage major head subunit gpT
	GpT3	305	1	Enterobacteriaceae	1 (Escherichia)	-	Phage major head subunit GpT	pfam10124	1.06e-179	Mu-like prophage major head subunit gpT
	GpV1	187	1	Enterobacteriaceae	1 (Citrobacter Clade A)	-	Phage baseplate assembly protein GpV	pfam06890	3.82e-42	Bacteriophage Mu Gp45 protein
	GpV2	216	3	Enterobacteriaceae	1 (Citrobacter Clade B)	100	Phage baseplate assembly protein GpV	pfam06890	8.73e-53	Bacteriophage Mu Gp45 protein
	GpV3	189	1	Enterobacteriaceae	1 (Escherichia)	-	Phage baseplate assembly protein GpV	pfam06890	4.7e-68	Bacteriophage Mu Gp45 protein
	GpW1	150	1	Enterobacteriaceae	1 (Citrobacter Clade A)	-	Phage protein Gp46	pfam07409	1.3e-40	Phage protein GP46
	GpW2	116	3	Enterobacteriaceae	1 (Citrobacter Clade B)	100	Phage protein Gp46	pfam07409	1.69e-17	Phage protein GP46
	GpW3	145	1	Enterobacteriaceae	1 (Escherichia)	-	Phage protein Gp46	pfam07409	7.49e-50	Phage protein GP46
	Hol3	98	3	Enterobacteriaceae	1 (Citrobacter Clade B)	100	Phage holin 3TM	pfam05449	3.58e-17	Putative 3TM holin, Phage_holin_3
	Hol8	130	3	Enterobacteriaceae	1 (Citrobacter Clade B)	100	Phage holin	pfam16931	3.04e-28	Putative phage holin
	Hyp10	264	1	Enterobacteriaceae	1 (Citrobacter Clade A)	-	Putative phage tail protein	-	-	-
	Hyp11	205	1	Enterobacteriaceae	1 (Citrobacter Clade A)	-	Hypothetical protein	-	-	-
	Hyp12	170	1	Enterobacteriaceae	1 (Citrobacter Clade A)	-	Hypothetical protein	-	-	-
	Hyp13	91	1	Enterobacteriaceae	1 (Citrobacter Clade A)	-	Hypothetical protein	-	-	-
	Hyp14	96	2	Enterobacteriaceae	2	59.3	Hypothetical protein	-	-	-
	Hyp15	202	1	Enterobacteriaceae	1 (Citrobacter Clade A)	-	Hypothetical protein	-	-	-
	Hyp16	135	1	Enterobacteriaceae	1 (Citrobacter Clade A)	-	Hypothetical protein	-	-	-
	Hyp17	72	1	Enterobacteriaceae	1 (Citrobacter Clade A)	-	Hypothetical protein	-	-	-
	Hyp18	168	1	Enterobacteriaceae	1 (Citrobacter Clade A)	-	Hypothetical protein	-	-	-
	Hyp19	158	1	Enterobacteriaceae	1 (Citrobacter Clade A)	-	Hypothetical protein	-	-	-
	Hyp20	188	1	Enterobacteriaceae	1 (Citrobacter Clade A)	-	Hypothetical protein	-	-	-
	Hyp22	127	3	Enterobacteriaceae	1 (Citrobacter Clade B)	100	Hypothetical protein	-	-	-
	Hyp23	124	3	Enterobacteriaceae	1 (Citrobacter Clade B)	100	Putative phage tail protein	-	-	-
	Hyp24	131	3	Enterobacteriaceae	1 (Citrobacter Clade B)	100	Hypothetical protein	-	-	-
	Hyp25	106	3	Enterobacteriaceae	1 (Citrobacter Clade B)	100	Hypothetical protein	-	-	-
	Hyp26	60	3	Enterobacteriaceae	1 (Citrobacter Clade B)	100	Putative prophage exported protein	-	-	-
	Hyp27	92	3	Enterobacteriaceae	1 (Citrobacter Clade B)	100	Putative phage protein	-	-	-
	Hyp28	110	3	Enterobacteriaceae	1 (Citrobacter Clade B)	100	Hypothetical protein	-	-	-
	Hyp29	70	3	Enterobacteriaceae	1 (Citrobacter Clade B)	100	Hypothetical protein	-	-	-
	Hyp30	136	3	Enterobacteriaceae	1 (Citrobacter Clade B)	100	Hypothetical protein	-	-	-
	Hyp31	58	3	Enterobacteriaceae	1 (Citrobacter Clade B)	100	Hypothetical protein	-	-	-
	Hyp32	62	3	Enterobacteriaceae	1 (Citrobacter Clade B)	100	Hypothetical protein	-	-	-
	Hyp33	76	3	Enterobacteriaceae	1 (Citrobacter Clade B)	100	Hypothetical protein	-	-	-
	Hyp34	75	3	Enterobacteriaceae	1 (Citrobacter Clade B)	100	Hypothetical protein	-	-	-
	Hyp35	170	3	Enterobacteriaceae	1 (Citrobacter Clade B)	92.6	Hypothetical protein	-	-	-
	Hyp36	63	3	Enterobacteriaceae	1 (Citrobacter Clade B)	100	Hypothetical protein	-	-	-
	Hyp37	77	3	Enterobacteriaceae	1 (Citrobacter Clade B)	100	Hypothetical protein	-	-	-
	Hyp38	71	3	Enterobacteriaceae	1 (Citrobacter Clade B)	100	Hypothetical protein	-	-	-
	Hyp39	63	3	Enterobacteriaceae	1 (Citrobacter Clade B)	100	Hypothetical protein	-	-	-
	Hyp40	74	3	Enterobacteriaceae	1 (Citrobacter Clade B)	100	Hypothetical protein	-	-	-
	Hyp41	110	3	Enterobacteriaceae	1 (Citrobacter Clade B)	100	Hypothetical protein	-	-	-
	Hyp52	81	1	Enterobacteriaceae	1 (Escherichia)	-	Hypothetical protein	-	-	-
	Hyp53	89	1	Enterobacteriaceae	1 (Escherichia)	-	Hypothetical protein	-	-	-
	Hyp54	139	1	Enterobacteriaceae	1 (Escherichia)	-	Hypothetical protein	-	-	-
	Hyp55	95	1	Enterobacteriaceae	1 (Escherichia)	-	Hypothetical protein	-	-	-
	Hyp56	88	1	Enterobacteriaceae	1 (Escherichia)	-	Hypothetical protein	-	-	-
	Hyp57	61	1	Enterobacteriaceae	1 (Escherichia)	-	Hypothetical protein	-	-	-
	Hyp58	103	1	Enterobacteriaceae	1 (Escherichia)	-	Hypothetical protein	-	-	-
	Hyp59	126	1	Enterobacteriaceae	1 (Escherichia)	-	Hypothetical protein	-	-	-
	Hyp60	64	1	Enterobacteriaceae	1 (Escherichia)	-	Hypothetical protein	-	-	-
	Hyp61	71	1	Enterobacteriaceae	1 (Escherichia)	-	Hypothetical protein	-	-	-
	Hyp62	136	1	Enterobacteriaceae	1 (Escherichia)	-	Hypothetical protein	-	-	-
	Hyp63	87	1	Enterobacteriaceae	1 (Escherichia)	-	Hypothetical protein	-	-	-
	Hyp77	57	4	Enterobacteriaceae	1 (Escherichia)	99.1	Hypothetical protein	-	-	-
	Hyp78	62	5	Enterobacteriaceae	1 (Escherichia)	100	Hypothetical protein	-	-	-
	InsA	91	4	Enterobacteriaceae	2	100	IS1 family transposase	pfam12759	0.0203	InsA C-terminal domain
	InsB	167	10	Enterobacteriaceae/Hafniaceae	3	97.2	IS1 family transposase	COG1662	1.64991e-45	Transposase and inactivated derivatives, IS1 family
	IS4Tnp	445	3	Enterobacteriaceae	1 (Citrobacter Clade B)	100	IS4 family transposase	pfam13006	2.63e-39	Insertion element 4 transposase N-terminal
	IS5Tnp1	311	4	Enterobacteriaceae/Erwiniaceae	2	94.2	IS5 family transposase	pfam01609	7.62e-28	Transposase DDE domain
	IS5Tnp2	328	5	Enterobacteriaceae	1 (Citrobacter Clade A)	97.9	IS5 family transposase	pfam01609	5.49e-30	Transposase DDE domain
	IS21Tnp	340	3	Yersiniaceae	1 (Yersinia)	99.8	IS 21 transposase	COG4584	1.67108e-82	Transposase
	IS285Tnp	402	3	Yersiniaceae	1 (Yersinia)	100	IS285 family transposase	COG3328	6.53e-157	Transposase (or an inactivated derivative)
	IS110Tnp1	377	1	Enterobacteriaceae	1 (Citrobacter Clade A)	-	IS110 family transposase	pfam02371	4.48743e-17	Transposase IS116/IS110/IS902 family
	IS110Tnp2	326	1	Enterobacteriaceae	1 (Escherichia)	-	IS110 family transposase	pfam02371	3.90296e-28	Transposase IS116/IS110/IS902 family
	IS110Tnp3	339	25	Yersiniaceae	1 (Yersinia)	99.7	IS110 family transposase	pfam02371	4.13232e-22	Transposase IS116/IS110/IS902 family
	IstB-IS21	259	3	Yersiniaceae	1 (Yersinia)	100	IS21 transposase-helper protein	PRK09183	0	transposase/IS protein
	Kil1	79	1	Enterobacteriaceae	1 (Citrobacter Clade A)	-	Phage Kil protein	-	-	-
	Kil2	75	1	Enterobacteriaceae	1 (Escherichia)	-	Phage Kil protein	-	-	-
	Lyz	142	1	Enterobacteriaceae	1 (Escherichia)	-	Phage lysozyme	cd16900	6.05e-10	endolysin R21-like proteins
	Mom	238	2	Enterobacteriaceae	2	77	Phage DNA modulation protein	-	-	-
	Mor1	130	2	Enterobacteriaceae	2	58.7	Transcriptional activator Mor	pfam08765	1.465e-39	Mor transcription activator family
	Mor2	156	3	Enterobacteriaceae	1 (Citrobacter Clade B)	100	Transcriptional activator Mor	pfam08765	2.56e-05	Mor transcription activator family
	Mor3	136	1	Enterobacteriaceae	1 (Escherichia)	-	Transcriptional activator Mor	pfam08765	4.2e-39	Mor transcription activator family
	MuTnp1	697	1	Enterobacteriaceae	1 (Citrobacter Clade A)	-	Phage transposase	pfam09299	9.67e-18	Mu transposase, C-terminal
	MuTnp2	680	3	Enterobacteriaceae	1 (Citrobacter Clade B)	100	Phage transposase	pfam09299	1.23e-15	Mu transposase, C-terminal
	MuTnp3	174	1	Enterobacteriaceae	1 (Escherichia)	-	Phage transposase	pfam02316	5.64e-58	Mu DNA-binding domain
	MuTnp4	662	1	Enterobacteriaceae	1 (Escherichia)	-	Phage transposase	pfam09299	8.38e-16	Mu transposase, C-terminal
	Orf9	546	3	Enterobacteriaceae	1 (Citrobacter Clade B)	100	Phage large terminase	TIGR01630	9.4e-27	phage uncharacterized protein (putative large terminase), C-terminal domain
	PinE	197	1	Enterobacteriaceae	1 (Escherichia)	-	Site-specific DNA recombinase	cd03768	9.84e-66	Serine Recombinase (SR) family, Resolvase and Invertase subfamily
	Pmt1	598	1	Enterobacteriaceae	1 (Citrobacter Clade A)	-	Phage minor tail protein (tape measure)	pfam10145	1.17e-09	Phage-related minor tail protein
	Pmt2	760	3	Enterobacteriaceae	1 (Citrobacter Clade B)	100	Phage minor tail protein (tape measure)	pfam10145	1.19e-15	Phage-related minor tail protein
	Pmt3	703	1	Enterobacteriaceae	1 (Escherichia)	-	Phage tail tape-measure protein	COG3941	1.33e-81	Phage tail tape-measure protein, controls tail lengt
	PmuB1	314	2	Enterobacteriaceae	2		Phage transposition protein	COG2842	1.05017e-54	Bacteriophage DNA transposition protein, AAA+ family ATPase
	PmuB2	297	3	Enterobacteriaceae	1 (Citrobacter Clade B)	100	Phage transposition protein	COG2842	2.06e-54	Bacteriophage DNA transposition protein, AAA+ family ATPase
	PtcD	327	3	Enterobacteriaceae	1 (Citrobacter Clade B)	100	Phage Collar protein	pfam07484	4.78e-12	Phage Tail Collar Domain
	PtfR	267	1	Enterobacteriaceae	1 (Escherichia)	-	Phage tail fibre repeat protein	pfam03406	6.88e-13	Phage tail fibre repeat
	Ptp1	607	1	Enterobacteriaceae	1 (Citrobacter Clade A)	-	Phage tail protein	pfam08400	8.37e-23	Prophage tail fibre N-terminal
	Ptp2	538	3	Enterobacteriaceae	1 (Citrobacter Clade B)		Phage tail protein	pfam08400	2.11e-41	Prophage tail fibre N-terminal
	RayT	152	25	Yersiniaceae	1 (Yersinia)	97.3	REP element-mobilizing transposase	COG1943	8.63385e-47	REP element-mobilizing transposase RayT
	Rve1	270	1	Enterobacteriaceae	1 (Citrobacter Clade A)	-	Transposase and its inactivated derivatives	PHA02517	8.55e-78	putative transposase OrfB
	Rve2	373	1	Enterobacteriaceae	1 (Citrobacter Clade A)	-	Transposase and its inactivated derivatives	PHA02517	1.49e-16	putative transposase OrfB
	Rve3	240	5	Enterobacteriaceae	1 (Escherichia)	100	Transposase and its inactivated derivatives	PHA02517	2.84e-56	putative transposase OrfB
	Rve4	219	7	Yersiniaceae	1 (Yersinia)	100	Transposase and its inactivated derivatives	PHA02517	4.43e-48	putative transposase OrfB
	Rve5	271	2	Enterobacteriaceae	1 (Escherichia)	91.7	Transposase and its inactivated derivatives	PHA02517	2.29e-14	putative transposase OrfB
	SfsB	76	1	Enterobacteriaceae	1 (Citrobacter Clade A)	-	Lambda repressor-like transcriptional regulator	COG3423	3.96e-29	Predicted transcriptional regulator, lambda repressor-like DNA-binding domain
	YhdJ	246	3	Enterobacteriaceae	1 (Citrobacter Clade B)	100	DNA modification methylase	COG0863	6.68e-20	DNA modification methylase
	YmfQ1	195	1	Enterobacteriaceae	1 (Citrobacter Clade A)	-	Uncharacterized phage protein	COG3778	2.66e-32	Uncharacterized protein YmfQ in lambdoid prophage, DUF2313 family
	YmfQ2	190	3	Enterobacteriaceae	1 (Citrobacter Clade B)	100	Uncharacterized phage protein	COG3778	7.61e-53	Uncharacterized protein YmfQ in lambdoid prophage, DUF2313 family
	YmfQ3	180	1	Enterobacteriaceae	1 (Escherichia)	-	Uncharacterized phage protein	COG3778	6.06e-54	Uncharacterized protein YmfQ in lambdoid prophage, DUF2313 family
